# Supplementary material for: Phloem Exudate Protein Profiles during Drought and Recovery Reveal Abiotic Stress Responses in Tomato Vasculature
Source: Int J Mol Sci. 2020 Jun 23;21(12):4461. doi: 10.3390/ijms21124461 (PMC7352395; doi:10.3390/ijms21124461)
Supplement: Supplementary file 1 [file ijms-21-04461-s001.zip]

Archive with 1 entries (1 files):
- ijms-842282-SI.xlsx
