# Supplementary material for: Phloem Exudate Protein Profiles during Drought and Recovery Reveal Abiotic Stress Responses in Tomato Vasculature
Source: Int J Mol Sci. 2020 Jun 23;21(12):4461. doi: 10.3390/ijms21124461 (PMC7352395; doi:10.3390/ijms21124461)
Supplement: Supplementary file 1 [file ijms-21-04461-s001.zip › ijms-842282-SI.xlsx]

## Sheet: S1 Main Data
Supplemental Table S1. Main Data Analysis Table. This contains the curated output from the data analysis tool Perseus. Columns of interest include; B, gene accessions compatible with Panther and other resources; U, references to similar proteins in prior phloem works; W, HCA cluster number; AF, t-test between Drought and watered T1; V, proteins present only in drought samples before imputation; X…
						Log2 transformed, imputed, median centered data																HCA	Log2(FC)		ANOVA					Posthoc t.test, T1D vs T1W, PERSEUS, 5% FDR adjusted					Posthoc t.test, T2D vs T2W, PERSEUS, 5% FDR adjusted						Maxquant Details
Uniprot IDs	Gene Accn	Gene Name	GO Terms	GO Terms	Concatenated Names and accessions	Drought T1	Drought T1	Drought T1	Watered T1	Watered T1	Watered T1	Drought T2	Drought T2	Drought T2	Watered T2	Watered T2	Watered T2	Average abundance from all samples	Rank (abundance)	Similar proteins in other studies	Present Only in Drought Phloem Exudates (+)	HCA Cluster Number	Log2(FC) Drought T1/waterd T1		Anova q-value	Anova -log10 p-value	ANOVA p-value	Signficant ANOVA?		-log10(pvalue)	p.values	q-value	Sig t-test		-log10(pvalue)	p.values	q-value	Sig t-test	Log2(DT2/WT2)		Peptides	Razor + unique peptides	Unique peptides	Sequence coverage [%]	Unique + razor sequence coverage [%]	Unique sequence coverage [%]	Mol. weight [kDa]	Q-value	Score
A0A3Q7FP18	Solyc03g111820	Sieve Element Occlusion B-like, P-protein, Forisome Element	GO:0010088	phloem development [GO:0010088]	Solyc03g111820.3|Sieve Element Occlusion B-like, P-protein, Forisome Element|A0A3Q7FP18	9.55001	9.66409	9.91583	9.00076	9.64034	8.1425	8.82062	9.80113	9.72455	10.3281	10.71	10.0168	9.60956	1	Knoblauch et al 2001; Ernst et al 2012			0.782111		0.175458	1.31684	0.0482123														61	61	53	80.5	80.5	70.3	82.567	0	323.31
A0A3Q7FV86	Solyc04g005695	Bet_v_1 domain-containing protein	GO:0006952	defense response [GO:0006952]	Solyc04g005695.1|Bet_v_1 domain-containing protein|A0A3Q7FV86	9.63359	9.51575	10.147	8.6942	9.45453	7.80766	9.15806	9.64635	9.29259	9.78515	9.72223	9.76495	9.38517	2	Lin et al 2008; Deeken et al 2008;			1.11332		0.183422	1.24351	0.0570803														14	14	12	79.6	79.6	73.5	16.774	0	168.85
A0A0C5CHE6	A0A0C5CHE6	Ribulose bisphosphate carboxylase large chain (RuBisCO large subunit) (EC 4.1.1.39)	GO:0000287; GO:0004497; GO:0009507; GO:0009853; GO:0016984; GO:0019253	photorespiration [GO:0009853]; reductive pentose-phosphate cycle [GO:0019253]	|Ribulose bisphosphate carboxylase large chain (RuBisCO large subunit) (EC 4.1.1.39)|A0A0C5CHE6	7.99506	8.36997	7.90278	8.98878	7.9362	10.2534	8.83212	7.45716	9.08988	7.75882	7.46916	7.50672	8.29667	3	Rodriguez-Celma et al 2016;			-0.970184		0.303873	0.754788	0.175878														46	46	30	69.6	69.6	43.4	52.954	0	323.31
A0A3Q7HT88	Solyc08g075690	ACB domain-containing protein	GO:0000062	0	Solyc08g075690.3|ACB domain-containing protein|A0A3Q7HT88	8.7129	7.20781	7.15964	8.30336	8.39051	8.66839	8.25236	7.88974	7.78346	8.65735	8.40974	8.67942	8.17622	4	Guelette et al 2012; Ye et al 2016			-0.760637		0.289869	0.810153	0.154827														12	12	12	91.1	91.1	91.1	10.097	0	99.587
Q96573	Q96573	Lipoxygenase (EC 1.13.11.-)	GO:0010597; GO:0016702; GO:0031408; GO:0046872	green leaf volatile biosynthetic process [GO:0010597]; oxylipin biosynthetic process [GO:0031408]	|Lipoxygenase (EC 1.13.11.-)|Q96573	7.98307	8.19553	8.74746	6.9525	8.08882	5.96474	7.53882	8.36175	8.16212	8.8463	8.58531	8.33706	7.98029	5	Avdiushko et al 1994; Hause et al 2003; Walz et al 2004;			1.30667		0.188286	1.22195	0.0599863														57	57	21	63.7	63.7	31.9	101.74	0	323.31
A0A3Q7JP52	Solyc11g066950	Stress-response A/B barrel domain-containing protein	0	0	Solyc11g066950.2|Stress-response A/B barrel domain-containing protein|A0A3Q7JP52	8.6185	6.64404	6.43211	8.14674	8.508	8.47151	7.65789	7.73152	7.53791	8.48465	7.3497	8.82821	7.86757	6	Z Rahmat 2012 (PhD Thesis)			-1.14387		0.385178	0.576131	0.26538														10	10	10	86.7	86.7	86.7	11.96	0	268.36
A0A3Q7GDG7	Solyc05g014470	Glyceraldehyde-3-phosphate dehydrogenase	GO:0006006; GO:0016620; GO:0050661; GO:0051287	glucose metabolic process [GO:0006006]	Solyc05g014470.3|Glyceraldehyde-3-phosphate dehydrogenase|A0A3Q7GDG7	8.1454	7.37091	7.67263	8.20418	8.00672	7.5663	8.03515	7.55952	7.18345	8.2936	7.82345	7.72578	7.79892	7	Batailler et al 2012			-0.196085		0.697791	0.214947	0.609611														32	32	19	90.2	90.2	63.3	36.674	0	323.31
A0A3Q7IGD0	Solyc10g048030	Bet_v_1 domain-containing protein	GO:0006952	defense response [GO:0006952]	Solyc10g048030.2|Bet_v_1 domain-containing protein|A0A3Q7IGD0	8.11762	8.04306	8.67418	6.47041	7.95065	5.88567	7.58788	8.06003	7.78175	8.20016	8.15384	8.03264	7.74649	8	Lin et al 2008; Deeken et al 2008;			1.50938		0.176128	1.33854	0.0458624														10	10	10	67.1	67.1	67.1	16.685	0	160.29
A0A3Q7E7T2	Solyc01g006300	Peroxidase (EC 1.11.1.7)	GO:0004601; GO:0005576; GO:0006979; GO:0020037; GO:0042744; GO:0046872	hydrogen peroxide catabolic process [GO:0042744]; response to oxidative stress [GO:0006979]	Solyc01g006300.3|Peroxidase (EC 1.11.1.7)|A0A3Q7E7T2	6.04915	5.71849	6.47333	7.08132	8.44538	7.05383	8.98751	8.18452	8.44792	9.43754	7.21796	8.3465	7.62029	9	Walz et al 2002			-1.44652		0.107119	1.8775	0.0132588														9	9	9	39.7	39.7	39.7	34.954	0	243.6
A0A3Q7F3S0	Solyc01g089970	Nucleoside diphosphate kinase (EC 2.7.4.6)	GO:0004550; GO:0005524; GO:0006183; GO:0006228; GO:0006241	CTP biosynthetic process [GO:0006241]; GTP biosynthetic process [GO:0006183]; UTP biosynthetic process [GO:0006228]	Solyc01g089970.3|Nucleoside diphosphate kinase (EC 2.7.4.6)|A0A3Q7F3S0	7.64488	7.1162	7.01834	7.77465	7.48798	7.62289	7.28835	7.62069	6.99627	7.65839	7.52645	7.56219	7.44311	10	Batailler et al 2012			-0.368696		0.344608	0.653154	0.222252														9	9	6	45.9	45.9	37.2	16.252	0	205.46
A0A3Q7I7B3	Solyc09g090140	Malate dehydrogenase (EC 1.1.1.37)	GO:0005975; GO:0006099; GO:0006108; GO:0030060	carbohydrate metabolic process [GO:0005975]; malate metabolic process [GO:0006108]; tricarboxylic acid cycle [GO:0006099]	Solyc09g090140.3|Malate dehydrogenase (EC 1.1.1.37)|A0A3Q7I7B3	7.40218	6.66229	7.09966	7.96403	7.58328	7.3521	7.24901	7.56451	6.84483	7.88704	7.43781	7.92687	7.41447	11	Giavalisco et al 2006; Barnes et al 2014			-0.578426		0.2263	1.0215	0.0951707														20	20	20	65.5	65.5	65.5	36.246	0	323.31
A0A3Q7H7R1	Solyc07g008720	Nascent polypeptide-associated complex subunit beta	GO:0006952	defense response [GO:0006952]	Solyc07g008720.3|Nascent polypeptide-associated complex subunit beta|A0A3Q7H7R1	7.87114	7.52957	7.87256	6.4939	7.63181	6.23375	7.2715	7.66005	7.20847	7.72423	7.65785	7.64709	7.40016	12				0.971269		0.194275	1.17309	0.0671283														22	22	11	57.4	57.4	31.6	36.49	0	323.31
P21568	Solyc01g111170	Peptidyl-prolyl cis-trans isomerase (PPIase) (EC 5.2.1.8) (Cyclophilin) (Cyclosporin A-binding protein) (Rotamase)	GO:0003755; GO:0005794; GO:0005829; GO:0005886; GO:0009507; GO:0016018; GO:0042026; GO:0051082	protein refolding [GO:0042026]	Solyc01g111170.3|Peptidyl-prolyl cis-trans isomerase (PPIase) (EC 5.2.1.8) (Cyclophilin) (Cyclosporin A-binding protein) (Rotamase)|P21568	7.49753	6.95712	7.34245	7.3707	6.97143	9.22859	6.90549	7.12562	6.96388	7.52005	7.39878	7.39907	7.39006	13	Deeken et al 2008; Spiegelman et al 2015			-0.591207		0.54942	0.358169	0.43836														14	14	10	87.1	87.1	62	17.91	0	191.37
A0A3Q7GKS5	Solyc05g054760	Dehydroascorbate reductase	0	0	Solyc05g054760.3|Dehydroascorbate reductase|A0A3Q7GKS5	7.40419	5.59251	6.85389	7.21154	7.43247	9.13847	7.19856	7.44409	6.79327	7.99947	6.92571	7.74749	7.3118	14	Walz et al. 2002, 2004; Batailler et al 2012			-1.31063		0.386617	0.572625	0.267532														28	28	27	89.5	89.5	89.5	23.554	0	323.31
A0A3Q7J1A3	Solyc11g072840	Histone H4	GO:0000786; GO:0003677; GO:0005634; GO:0046982	0	Solyc11g072840.1|Histone H4|A0A3Q7J1A3	6.89641	7.71154	8.75012	7.20227	6.67618	6.72963	6.92164	6.85198	7.39905	7.40506	7.584	7.28192	7.28415	15				0.916664		0.337013	0.671276	0.213169														14	14	3	59.2	59.2	18.4	11.391	0	120.59
A0A3Q7FXS0	Solyc04g007820	Bet_v_1 domain-containing protein	GO:0006952	defense response [GO:0006952]	Solyc04g007820.3|Bet_v_1 domain-containing protein|A0A3Q7FXS0	7.24363	7.51229	7.80728	6.00267	6.96674	5.49914	7.02221	7.66731	7.16965	7.87083	7.74042	7.60494	7.17559	16	Lin et al 2008; Deeken et al 2008;		1	1.36488		0.0865526	2.02654	0.00940725	+		1.38364	0.0413392	0.007136	+		1.01226	0.0972171	0.119906		-0.45234		13	13	13	62.6	62.6	62.6	16.77	0	183.69
A0A3Q7HCZ8	Solyc07g045440	Likely Fasciclin-like arabinogalatctan-protein	0	0	Solyc07g045440.1|Likely Fascilin-like arabinogalatctan-protein|A0A3Q7HCZ8	6.01698	4.86742	4.92172	8.10064	7.82185	7.61571	7.76725	8.0361	7.97791	6.9488	7.6984	7.81678	7.13247	17	Carella et al 2016		4	-2.57736		0.0421818	3.76827	0.000170502	+		2.52518	0.00298417	0	+		0.706254	0.196673	0.232039		0.439093		22	22	22	49.4	49.4	49.4	44.082	0	323.31
A0A3Q7FKT4	Solyc02g065470	SCP domain-containing protein	0	0	Solyc02g065470.1|SCP domain-containing protein|A0A3Q7FKT4	6.73565	5.84201	6.20057	8.2701	8.34023	7.09091	6.43709	7.32558	7.25256	6.76528	8.02331	6.65028	7.0778	18				-1.641		0.192653	1.17718	0.0665001														14	14	14	68.3	68.3	68.3	19.562	0	190.79
P93224	Solyc10g075090	Non-specific lipid-transfer protein 2 (LTP 2)	GO:0006869; GO:0008289	lipid transport [GO:0006869]	Solyc10g075090.2|Non-specific lipid-transfer protein 2 (LTP 2)|P93224	4.29111	7.72197	8.59874	6.76612	5.57847	5.20591	5.27254	5.10741	9.1919	9.20931	8.5714	8.93767	7.03771	19	Carella et al 2016; Guelette et al 2012			1.02044		0.339859	0.661136	0.218205														12	12	10	61.4	61.4	61.4	11.484	0	55.986
Q05540	Solyc02g082930	Acidic 27 kDa endochitinase (EC 3.2.1.14)	GO:0000272; GO:0004568; GO:0005615; GO:0006032; GO:0016998; GO:0050832	cell wall macromolecule catabolic process [GO:0016998]; chitin catabolic process [GO:0006032]; defense response to fungus [GO:0050832]; polysaccharide catabolic process [GO:0000272]	Solyc02g082930.3|Acidic 27 kDa endochitinase (EC 3.2.1.14)|Q05540	6.7474	6.19681	7.06199	6.51877	6.20687	6.44687	6.57281	6.99286	7.14374	7.67196	9.1909	7.64365	7.03289	20	Rodriguez-celma et al 2016;			0.277893		0.107099	1.86523	0.0136386														11	11	11	81	81	81	26.583	0	323.31
P07180	P07180	Ribulose bisphosphate carboxylase small chain 3A/3C, chloroplastic (RuBisCO small subunit 3A/3C) (EC 4.1.1.39)	GO:0004497; GO:0009507; GO:0009853; GO:0016984; GO:0019253	photorespiration [GO:0009853]; reductive pentose-phosphate cycle [GO:0019253]	|Ribulose bisphosphate carboxylase small chain 3A/3C, chloroplastic (RuBisCO small subunit 3A/3C) (EC 4.1.1.39)|P07180	6.73252	7.02612	6.56827	7.45356	5.99011	8.45818	7.53302	5.8816	7.7724	6.57713	6.63127	6.24639	6.90588	21				-0.524982		0.742439	0.18111	0.659007														11	11	2	59.4	59.4	16.7	20.231	0	129.85
A0A3Q7F4I2	Solyc02g071720	Uncharacterized protein (probable Lipase)	GO:0016788	0	Solyc02g071720.3|Uncharacterized protein (probable Lipase)|A0A3Q7F4I2	6.65756	7.40565	7.35261	5.70841	6.68875	5.61558	6.69549	6.90368	6.71368	7.47277	7.81307	7.35331	6.86505	22	Guelette et al 2012;		1	1.13436		0.0797	2.16104	0.00690177	+		1.26882	0.0538496	0.0101374			2.1466	0.00713509	0.0175556	+	-0.775433		22	22	22	31.3	31.3	31.3	78.939	0	323.31
A0A3Q7EQN7	Solyc01g104950	Fn3_like domain-containing protein	GO:0004553; GO:0005975	carbohydrate metabolic process [GO:0005975]	Solyc01g104950.3|Fn3_like domain-containing protein|A0A3Q7EQN7	6.89121	4.46269	4.32166	8.42102	8.01382	8.72374	6.64783	6.52264	7.19178	7.16609	7.4524	6.50004	6.85958	23			4	-3.16101		0.0865946	2.03651	0.0091937	+		1.67355	0.0212058	0.00352688	+		0.292419	0.510013	0.573956		-0.252094		49	49	12	61.1	61.1	15.8	85.206	0	323.31
P93211	P93211	14-3-3 protein 6 (TFT 6)	GO:0019904	0	|14-3-3 protein 6 (TFT 6)|P93211	6.75124	6.21481	6.48918	7.36769	7.091	6.83787	6.6331	6.51987	6.32412	7.27278	6.83596	7.20305	6.79506	24	He et al 2016; Gaupels et al 2012;			-0.613776		0.105369	1.8608	0.0137784														24	24	7	77.1	77.1	35.3	28.967	0	323.31
Q7Y240	Solyc07g020860	Peroxiredoxin (EC 1.11.1.15)	GO:0005623; GO:0005737; GO:0008379; GO:0034599; GO:0042744; GO:0045454	cell redox homeostasis [GO:0045454]; cellular response to oxidative stress [GO:0034599]; hydrogen peroxide catabolic process [GO:0042744]	Solyc07g020860.3|Peroxiredoxin (EC 1.11.1.15)|Q7Y240	7.04082	5.88813	6.31037	6.67712	7.11017	6.91785	6.87188	6.77796	6.28303	7.22894	6.44738	7.41751	6.7476	25	Giavalisco et al 2006			-0.488605		0.483458	0.434226	0.367937														13	13	13	85.8	85.8	85.8	17.437	0	124.67
P26300	Solyc09g009020	Enolase (EC 4.2.1.11) (2-phospho-D-glycerate hydro-lyase) (2-phosphoglycerate dehydratase)	GO:0000015; GO:0000287; GO:0004634; GO:0006096	glycolytic process [GO:0006096]	Solyc09g009020.3|Enolase (EC 4.2.1.11) (2-phospho-D-glycerate hydro-lyase) (2-phosphoglycerate dehydratase)|P26300	6.87513	6.04007	6.30916	6.72991	7.08549	6.62991	7.04877	6.93027	6.46303	6.71237	6.38735	7.27676	6.70735	26	Batailler et al 2012			-0.406985		0.591254	0.313143	0.486248														30	30	15	70	70	36	47.798	0	323.31
Q9SE08	Q9SE08	Cysteine proteinase inhibitor (Fragment)	GO:0004869	0	|Cysteine proteinase inhibitor (Fragment)|Q9SE08	6.29971	6.55316	6.84954	5.94966	6.44191	6.19678	6.45667	7.30982	6.81163	7.13206	7.29114	7.02836	6.69337	27	Barnes et al 2004			0.371355		0.120833	1.70292	0.0198188														11	11	3	84	84	19.1	10.403	0	134.85
A0A3Q7EWY9	Solyc02g031920	Uncharacterized protein (Homologous to Pathogenesis Related protein PR in A. thaliana (AT1G78780))	0	0	Solyc02g031920.3|Uncharacterized protein (Homologous to Pathogenesis Related protein PR in A. thaliana (AT1G78780))|A0A3Q7EWY9	7.04723	6.68739	7.77999	6.2973	6.47062	5.05331	6.24678	6.24593	6.76282	7.62379	6.70869	6.72711	6.63758	28				1.23113		0.223754	1.03285	0.0927146														17	17	6	84.5	84.5	31	23.169	0	323.31
A0A3Q7GB48	Solyc04g080850	Thioredoxin domain-containing protein	GO:0005623; GO:0006662; GO:0015035; GO:0045454	cell redox homeostasis [GO:0045454]; glycerol ether metabolic process [GO:0006662]	Solyc04g080850.3|Thioredoxin domain-containing protein|A0A3Q7GB48	6.59361	5.77027	6.19078	6.48133	6.56754	7.28051	6.54292	6.07147	6.40879	7.23079	7.1698	7.22838	6.62802	29	Ishiwatari et al 1995			-0.591574		0.117524	1.72872	0.0186758														18	18	17	82.9	82.9	82.9	13.564	0	270.56
Q05539	Solyc02g082920	Acidic 26 kDa endochitinase (EC 3.2.1.14)	GO:0000272; GO:0004568; GO:0005615; GO:0006032; GO:0016998; GO:0050832	cell wall macromolecule catabolic process [GO:0016998]; chitin catabolic process [GO:0006032]; defense response to fungus [GO:0050832]; polysaccharide catabolic process [GO:0000272]	Solyc02g082920.3|Acidic 26 kDa endochitinase (EC 3.2.1.14)|Q05539	4.27151	5.06078	4.65397	5.56901	6.83224	8.41897	5.37671	6.53762	8.2763	8.84257	7.28056	8.40188	6.62684	30	Rodriguez-celma et al 2016;			-2.27798		0.145653	1.54026	0.0288232														12	12	12	79.4	79.4	79.4	27.632	0	323.31
A0A3Q7HX95	Solyc09g009260	Fructose-bisphosphate aldolase (EC 4.1.2.13)	GO:0004332; GO:0006096	glycolytic process [GO:0006096]	Solyc09g009260.3|Fructose-bisphosphate aldolase (EC 4.1.2.13)|A0A3Q7HX95	6.63674	6.71903	6.69404	6.53991	6.47648	6.33057	6.65998	6.71012	5.95501	7.02727	6.93894	6.79847	6.62388	31	Batailler et al 2012; Rodriguez-medina et al 2011			0.234283		0.223342	1.03406	0.0924574														25	25	15	76	76	54.7	38.677	0	323.31
A0A3Q7ILD3	Solyc10g081510	Uncharacterized protein	GO:0003871; GO:0008270; GO:0009086	methionine biosynthetic process [GO:0009086]	Solyc10g081510.2|Uncharacterized protein|A0A3Q7ILD3	6.34032	4.87069	5.53426	7.68776	7.05353	6.74051	7.19381	6.75102	5.86236	6.47155	6.8235	6.62846	6.49648	32				-1.57884		0.175718	1.31904	0.0479687														70	70	59	78.8	78.8	68.2	84.724	0	323.31
A0A3Q7EPW1	Solyc01g099770	TCTP domain-containing protein	0	0	Solyc01g099770.3|TCTP domain-containing protein|A0A3Q7EPW1	6.76811	5.95108	6.1703	6.71808	6.42485	6.66521	6.66463	6.53622	5.95883	6.90484	6.15997	6.9688	6.49091	33	Batailler et al 2012			-0.306216		0.667025	0.23941	0.576222														9	9	2	47.6	47.6	17.3	18.912	0	70.571
A0A3Q7IZ03	Solyc11g066060	Uncharacterized protein	GO:0005524	0	Solyc11g066060.2|Uncharacterized protein|A0A3Q7IZ03	6.636	5.99882	6.59796	6.8485	6.35265	6.3209	6.36565	6.51098	6.08111	6.90584	6.6462	6.38558	6.47085	34				-0.0964225		0.664663	0.241243	0.573795														50	50	12	62.7	62.7	14.5	71.143	0	323.31
A0A3Q7HGQ3	Solyc05g054090	Uncharacterized protein	0	0	Solyc05g054090.3|Uncharacterized protein|A0A3Q7HGQ3	8.27887	4.87992	5.02881	7.23013	6.36361	6.54996	5.95855	7.28105	5.30494	7.6979	6.13908	6.87434	6.4656	35				-0.652035		0.840425	0.105967	0.783489														16	16	16	99.3	99.3	99.3	15.366	0	323.31
A0A3Q7GPE5	Solyc05g055440	Histone H2B	GO:0000786; GO:0003677; GO:0005634; GO:0046982	0	Solyc05g055440.1|Histone H2B|A0A3Q7GPE5	6.24619	6.78955	7.49882	6.7474	5.94704	6.02921	6.05378	5.61887	6.26067	6.54503	6.9309	6.07948	6.39558	36	Du et al 2015;			0.603637		0.333717	0.67949	0.209175														12	12	5	65.3	65.3	17	16.092	0	41.851
P93214	Solyc07g053260	14-3-3 protein 9	GO:0019904	0	Solyc07g053260.3|14-3-3 protein 9|P93214	6.63454	4.93915	6.06188	7.08019	6.83069	6.47956	6.59183	6.61343	6.21078	6.7944	5.12746	7.0548	6.36823	37	He et al 2016; Gaupels et al 2012;			-0.918289		0.594667	0.309276	0.490596														18	16	12	64	57.5	48.3	29.432	0	323.31
A0A3Q7G327	Solyc04g049330	V-type proton ATPase subunit G	GO:0016471; GO:0042626; GO:1902600	proton transmembrane transport [GO:1902600]	Solyc04g049330.3|V-type proton ATPase subunit G|A0A3Q7G327	6.07048	6.37081	6.72331	6.5797	6.5491	5.88457	6.34434	6.3564	6.43098	6.16863	6.58064	6.01411	6.33942	38				0.0504141		0.954514	0.0260467	0.941788														14	14	11	82	82	69.4	12.509	0	323.31
C1K5M3	C1K5M3	Beta-phellandrene synthase (neryl-diphosphate-cyclizing), chloroplastic (EC 4.2.3.51)	GO:0000287; GO:0009507; GO:0009686; GO:0010333; GO:0016102	diterpenoid biosynthetic process [GO:0016102]; gibberellin biosynthetic process [GO:0009686]	|Beta-phellandrene synthase (neryl-diphosphate-cyclizing), chloroplastic (EC 4.2.3.51)|C1K5M3	6.32184	6.74836	6.89564	5.10033	6.24517	4.61027	5.89826	6.53544	6.58809	6.78742	7.26868	6.58411	6.29863	39				1.33669		0.140145	1.59211	0.0255794														62	62	14	66.8	66.8	18.8	90.818	0	323.31
P17786	Solyc06g005060	Elongation factor 1-alpha (EF-1-alpha)	GO:0003746; GO:0003924; GO:0005525; GO:0005737; GO:0006412; GO:0006414	translation [GO:0006412]; translational elongation [GO:0006414]	Solyc06g005060.3|Elongation factor 1-alpha (EF-1-alpha)|P17786	5.83543	6.00486	6.35683	6.62376	6.01092	6.13626	6.37042	6.09023	6.3131	7.0046	6.33931	6.37323	6.28824	40	Batailler et al 2012; Rodriguez-medina et al 2011; lin et al 2008;			-0.191272		0.391176	0.565401	0.272019														19	19	6	44.9	44.9	15.6	49.287	0	177.82
A0A3Q7I9U4	Solyc09g092380	Adenosylhomocysteinase (EC 3.3.1.1)	GO:0004013; GO:0006730	one-carbon metabolic process [GO:0006730]	Solyc09g092380.3|Adenosylhomocysteinase (EC 3.3.1.1)|A0A3Q7I9U4	6.52407	5.90239	6.20974	6.96371	6.55458	6.60394	6.89249	6.30894	5.65747	5.91284	5.85588	6.01704	6.28359	41				-0.495341		0.287418	0.81996	0.15137														33	33	4	68.2	68.2	11.3	53.15	0	323.31
K4B3H9	K4B3H9	Glycine-rich RNA-binding protein	GO:0003723; GO:0003729; GO:0005634; GO:0006397; GO:1990904	mRNA processing [GO:0006397]	|Glycine-rich RNA-binding protein|K4B3H9	6.42827	6.35936	6.59243	6.36614	5.76868	5.7325	6.33012	6.25932	5.81292	6.54761	6.71829	6.43303	6.27906	42				0.504247		0.177894	1.28725	0.0516124														12	12	10	65.7	65.7	60.6	17.343	0	107.33
A0A3Q7EG84	Solyc01g067295	CarbpepA_inh domain-containing protein	GO:0016021	0	Solyc01g067295.1|CarbpepA_inh domain-containing protein|A0A3Q7EG84	2.7839	8.91064	8.77035	6.49758	2.4948	6.6284	1.90817	2.90752	8.71897	8.23529	9.2193	8.22608	6.27508	43				1.61471		0.472181	0.445548	0.35847														9	9	9	65.3	65.3	65.3	13.161	0	258.38
A0A3Q7HCD4	Solyc07g053540	FAS1 domain-containing protein	0	0	Solyc07g053540.1|FAS1 domain-containing protein|A0A3Q7HCD4	5.27612	3.17167	3.26842	7.99425	7.54871	7.18558	6.34727	6.81613	6.53237	7.09967	7.32266	6.23634	6.23327	44			4	-3.67078		0.047	3.0001	0.000999779	+		2.14545	0.00715398	0	+		0.375828	0.420893	0.480682		-0.32097		5	5	5	19	19	19	26.426	0	132.58
A0A3Q7JRU9	Solyc12g008590	Profilin	GO:0003779; GO:0005856	0	Solyc12g008590.2|Profilin|A0A3Q7JRU9	6.51074	4.96639	4.78948	6.98945	6.10585	7.31823	6.18254	5.9951	5.73811	6.55893	6.63881	6.9905	6.23201	45	Carella et al 2016			-1.38231		0.188196	1.21781	0.0605607														9	9	4	65.6	65.6	57.3	14.071	0	92.238
A0A2D1PJL0	A0A2D1PJL0	Cu-Zn superoxide dismutase (Fragment)	GO:0004784; GO:0046872	0	|Cu-Zn superoxide dismutase (Fragment)|A0A2D1PJL0	6.93751	4.81367	5.40949	6.28507	6.37888	5.85828	6.83076	6.63554	6.13691	6.77391	6.13117	6.54627	6.22812	46	Walz et al. 2002, 2004;			-0.453854		0.514197	0.39834	0.399632														7	7	7	49.7	49.7	49.7	14.944	0	214.73
A0A3Q7F5K0	Solyc02g080220	Pectinesterase (EC 3.1.1.11)	GO:0004857; GO:0005576; GO:0005618; GO:0016021; GO:0030599; GO:0042545; GO:0045330; GO:0045490	cell wall modification [GO:0042545]; pectin catabolic process [GO:0045490]	Solyc02g080220.3|Pectinesterase (EC 3.1.1.11)|A0A3Q7F5K0	5.78638	6.33537	6.47708	5.31901	6.26341	5.03005	5.81604	6.67717	6.08933	6.74797	7.09027	6.48519	6.17644	47				0.662117		0.188774	1.20309	0.0626481														27	27	8	51.6	51.6	20.3	59.396	0	323.31
A0A3Q7HGJ9	Solyc07g066610	Phosphoglycerate kinase (EC 2.7.2.3)	GO:0004618; GO:0006096	glycolytic process [GO:0006096]	Solyc07g066610.3|Phosphoglycerate kinase (EC 2.7.2.3)|A0A3Q7HGJ9	6.16524	5.35555	5.75408	6.31812	6.33534	6.39731	6.32699	6.29224	5.85948	6.48805	6.07492	6.57933	6.16222	48				-0.591965		0.210263	1.08355	0.0824989														72	72	72	77.5	77.5	77.5	92.722	0	323.31
Q4A1N1	Solyc10g075100	Non-specific lipid-transfer protein	GO:0006869; GO:0008289	lipid transport [GO:0006869]	Solyc10g075100.2|Non-specific lipid-transfer protein|Q4A1N1	6.42897	6.91741	7.11905	5.59963	6.32854	5.07967	5.44494	5.6422	6.50067	6.56404	6.72084	5.51194	6.15483	49				1.15253		0.272895	0.861588	0.137535														8	8	6	61.4	61.4	61.4	11.91	0	76.532
A0A3Q7G5J4	Solyc03g034375	AAI domain-containing protein	GO:0006869	lipid transport [GO:0006869]	Solyc03g034375.1|AAI domain-containing protein|A0A3Q7G5J4	8.16954	5.11576	5.11744	7.30568	7.05195	5.89082	4.68751	7.89327	7.7385	4.29228	4.95425	4.92094	6.09483	50				-0.615237		0.391059	0.566005	0.271641														7	7	7	40.2	40.2	40.2	9.7936	0	17.823
A0A3Q7ERA8	Solyc01g006540	Uncharacterized protein	GO:0016702; GO:0046872	0	Solyc01g006540.3|Uncharacterized protein|A0A3Q7ERA8	5.95539	6.0696	6.92346	4.85394	6.13894	4.17088	5.98004	6.39264	6.27204	7.16802	6.72561	6.33773	6.08236	51				1.26156		0.175038	1.3302	0.0467522														39	9	8	61.2	18.1	16.2	63.207	0	323.31
B5M9E4	B5M9E4	Beta-glucosidase 01	GO:0005975; GO:0008422; GO:0009651; GO:0019762	carbohydrate metabolic process [GO:0005975]; glucosinolate catabolic process [GO:0019762]; response to salt stress [GO:0009651]	|Beta-glucosidase 01|B5M9E4	6.55256	5.93177	6.39773	5.66638	6.14545	4.75269	5.50627	5.8734	6.37104	6.70092	6.67824	6.3081	6.07371	52				0.77251		0.230817	1.00183	0.0995788														15	15	15	40.6	40.6	40.6	58.669	0	188.67
A0A3Q7J5H8	Solyc10g005960	Uncharacterized protein	GO:0016021	0	Solyc10g005960.1|Uncharacterized protein|A0A3Q7J5H8	5.47128	4.10976	4.52096	7.02529	7.17952	6.47857	6.18021	6.47063	6.36096	5.75404	6.58699	6.04865	6.01557	53			4	-2.19379		0.0555294	2.68611	0.00206009	+		2.06713	0.00856783	0	+		0.330869	0.466801	0.529821		0.207374		15	15	15	44.8	44.8	44.8	44.208	0	323.31
P32045	Solyc01g097240	Pathogenesis-related protein P2	GO:0005576; GO:0005618; GO:0042742; GO:0050832	defense response to bacterium [GO:0042742]; defense response to fungus [GO:0050832]	Solyc01g097240.3|Pathogenesis-related protein P2|P32045	4.79211	5.24567	5.33118	4.81828	6.57238	5.22878	4.88006	5.83904	7.27283	8.25858	6.68611	6.95678	5.99015	54				-0.416826		0.197913	1.14932	0.0709055														9	9	9	74.1	74.1	74.1	16.026	0	323.31
A0A3Q7FZI5	Solyc04g011510	Uncharacterized protein	GO:0004807; GO:0006096	glycolytic process [GO:0006096]	Solyc04g011510.3|Uncharacterized protein|A0A3Q7FZI5	6.24556	5.16815	5.41422	6.36413	5.98521	6.59547	5.84102	5.81042	5.68943	6.34374	5.79156	6.40838	5.97144	55				-0.705629		0.272941	0.863772	0.136845														19	19	17	90.2	90.2	85.4	26.97	0	270.48
A0A3Q7I3M8	Solyc09g056385	DOMON domain-containing protein	0	0	Solyc09g056385.1|DOMON domain-containing protein|A0A3Q7I3M8	5.37993	3.54078	4.22015	6.46597	7.51883	6.26326	5.77038	6.09835	6.06832	6.80761	6.8234	6.31121	5.93901	56			4	-2.36907		0.0653617	2.35487	0.00441701	+		1.63225	0.0233213	0.00324752	+		1.55391	0.0279309	0.0537255		-0.668389		9	9	9	34	34	34	25.665	0	124.3
R9R6P8	R9R6P8	Alkyl transferase (EC 2.5.1.-)	GO:0016765	0	|Alkyl transferase (EC 2.5.1.-)|R9R6P8	6.39658	6.54912	6.56035	4.65567	5.91266	4.34601	5.37848	5.8316	6.18351	6.29599	6.5562	6.24584	5.90933	57				1.53057		0.109327	1.8197	0.0151462														15	15	15	42.9	42.9	42.9	34.6	0	120.68
Q7YK44	Q7YK44	Superoxide dismutase (EC 1.15.1.1)	GO:0004784; GO:0042644; GO:0046872	0	|Superoxide dismutase (EC 1.15.1.1)|Q7YK44	5.62392	5.01228	5.22448	5.0737	6.39608	6.25372	6.32082	6.0649	5.5967	6.78326	5.69335	6.77069	5.90116	58	Walz et al. 2002, 2004			-0.62094		0.291842	0.801116	0.158083														9	9	7	32.9	32.9	25.3	27.91	0	50.237
A0A3Q7FG81	Solyc03g034390	AAI domain-containing protein	GO:0006869	lipid transport [GO:0006869]	Solyc03g034390.1|AAI domain-containing protein|A0A3Q7FG81	6.26286	7.05927	7.48564	6.9752	3.15493	6.84921	3.3702	2.84994	5.29725	7.0464	8.60446	4.60858	5.797	59				1.27614		0.292476	0.794261	0.160597														6	6	6	41.1	41.1	41.1	10.472	0	217.65
K4CWC4	K4CWC4	PR10 protein	GO:0004864; GO:0005634; GO:0005737; GO:0006952; GO:0009607; GO:0009738; GO:0010427; GO:0038023; GO:0080163	abscisic acid-activated signaling pathway [GO:0009738]; defense response [GO:0006952]; regulation of protein serine/threonine phosphatase activity [GO:0080163]; response to biotic stimulus [GO:0009607]	|PR10 protein|K4CWC4	3.99728	6.43257	5.59338	5.36941	6.21518	4.82687	6.07974	5.82576	5.46602	6.68364	5.90636	6.86785	5.77201	60				-0.12941		0.44787	0.478304	0.332427														16	16	5	91.9	91.9	40.6	17.369	0	323.31
A0A3Q7GQM4	Solyc06g011280	Uncharacterized protein	GO:0003746	0	Solyc06g011280.3|Uncharacterized protein|A0A3Q7GQM4	5.64816	5.27588	5.531	5.77068	5.93824	5.59019	5.87066	5.96869	5.41426	6.24425	5.966	5.96694	5.76541	61				-0.281357		0.188606	1.20266	0.0627107														31	31	15	62	62	38.3	47.052	0	323.31
A0A3Q7IRS5	Solyc11g012320	Uncharacterized protein	0	0	Solyc11g012320.2|Uncharacterized protein|A0A3Q7IRS5	6.05711	6.37973	4.48647	5.27244	5.3115	4.94985	5.83357	8.2637	3.82516	8.40424	4.1696	6.05682	5.75085	62				0.46318		0.910236	0.0586092	0.873757														3	3	3	35.1	35.1	35.1	15	0	46.888
Q3I5C4	Solyc06g005160	Cytosolic ascorbate peroxidase 1	GO:0000302; GO:0004601; GO:0009507; GO:0020037; GO:0034599; GO:0042744	cellular response to oxidative stress [GO:0034599]; hydrogen peroxide catabolic process [GO:0042744]; response to reactive oxygen species [GO:0000302]	Solyc06g005160.3|Cytosolic ascorbate peroxidase 1|Q3I5C4	5.84444	5.22967	6.00432	5.38038	5.93361	5.00276	5.61238	6.08848	5.41797	6.2267	6.06333	6.04033	5.73703	63	Giavalisco et al 2006; batallier et al 2012			0.253894		0.34781	0.644724	0.226609														14	14	6	79.6	79.6	24.8	27.408	0	113.83
O49877	Solyc12g088670	CYP1 (Cysteine protease) (Cysteine protease TDI-65)	GO:0004197; GO:0005615; GO:0005764; GO:0051603	proteolysis involved in cellular protein catabolic process [GO:0051603]	Solyc12g088670.2|CYP1 (Cysteine protease) (Cysteine protease TDI-65)|O49877	5.63706	5.9169	6.03468	4.7556	5.74618	4.51818	5.31295	5.85194	5.48313	6.59097	6.34169	6.50517	5.72454	64			1	0.856224		0.0828613	2.08704	0.00818383	+		1.01981	0.09554	0.0238841			2.21903	0.00603914	0.0185882	+	-0.929942		18	18	18	47	47	47	51.141	0	323.31
A0A3Q7IRS4	Solyc11g011960	UTP--glucose-1-phosphate uridylyltransferase (EC 2.7.7.9)	GO:0003983; GO:0006011	UDP-glucose metabolic process [GO:0006011]	Solyc11g011960.2|UTP--glucose-1-phosphate uridylyltransferase (EC 2.7.7.9)|A0A3Q7IRS4	5.61767	4.67734	4.90801	6.01855	6.11642	5.80828	6.13271	6.03967	5.37369	6.22597	5.38042	6.31484	5.7178	65				-0.913407		0.208315	1.09726	0.0799349														45	45	45	83.2	83.2	83.2	51.818	0	323.31
A0A3Q7IBU5	Solyc07g064130	Polyubiquitin 10-like protein	0	0	Solyc07g064130.2|Polyubiquitin 10-like protein|A0A3Q7IBU5	5.9054	5.25826	5.63508	5.39216	5.58116	5.3651	5.67717	5.6037	5.63234	6.38077	6.27279	5.86833	5.71436	66	Rodriguez-medina et al 2011;			0.153441		0.114636	1.76291	0.017262														12	12	3	80.1	80.1	3.3	51.195	0	275.44
A0A3Q7E8A8	Solyc01g006900	ML domain-containing protein	GO:0032366	intracellular sterol transport [GO:0032366]	Solyc01g006900.3|ML domain-containing protein|A0A3Q7E8A8	4.5367	6.56662	6.77355	4.81218	4.78397	5.31034	5.82204	5.22078	6.38594	5.2874	6.68383	6.33302	5.7097	67				0.990123		0.469119	0.449674	0.35508														7	7	7	60.4	60.4	60.4	17.537	0	47.305
P38547	P38547	GTP-binding nuclear protein Ran2 (Ras-related nuclear protein 2)	GO:0003924; GO:0005525; GO:0005634; GO:0005737; GO:0006606	protein import into nucleus [GO:0006606]	|GTP-binding nuclear protein Ran2 (Ras-related nuclear protein 2)|P38547	6.16341	5.33926	5.87791	5.56801	5.85997	6.4927	5.12525	5.4432	5.4694	5.64212	5.34848	6.17171	5.70845	68				-0.180033		0.434131	0.49592	0.319212														12	12	12	52	52	52	25.16	0	61.452
A0A3Q7GKZ6	Solyc05g046140	Bet_v_1 domain-containing protein	GO:0006952	defense response [GO:0006952]	Solyc05g046140.3|Bet_v_1 domain-containing protein|A0A3Q7GKZ6	5.97377	5.76701	6.76358	4.56258	5.74202	3.99765	5.76668	6.24046	5.76609	5.88137	5.65803	6.2913	5.70088	69	Lin et al 2008;			1.4007		0.184727	1.24648	0.0566914														10	10	10	58	58	58	17.597	0	118.88
A0A3Q7F625	Solyc02g078650	Uncharacterized protein	GO:0004097; GO:0016021; GO:0046148; GO:0046872	pigment biosynthetic process [GO:0046148]	Solyc02g078650.3|Uncharacterized protein|A0A3Q7F625	5.55058	5.78831	6.60704	3.51294	5.8794	2.97245	6.00056	6.69923	6.10085	6.60034	6.03034	6.46884	5.68424	70				1.86038		0.1643	1.41587	0.0383819														24	24	24	56.9	56.9	56.9	69.369	0	323.31
A0A3Q7GAX9	Solyc05g008600	Fructose-bisphosphate aldolase (EC 4.1.2.13)	GO:0004332; GO:0006096	glycolytic process [GO:0006096]	Solyc05g008600.3|Fructose-bisphosphate aldolase (EC 4.1.2.13)|A0A3Q7GAX9	5.7774	5.62717	5.4302	5.41711	5.80069	5.30098	6.066	5.4828	5.07955	6.13665	5.78252	5.72398	5.63542	71				0.105333		0.598136	0.30634	0.493924														22	22	19	58.7	58.7	53.9	43.066	0	213.09
A0A3Q7HGI8	Solyc07g056140	Glucose-1-phosphate adenylyltransferase (EC 2.7.7.27) (ADP-glucose pyrophosphorylase)	GO:0005524; GO:0005978; GO:0008878; GO:0009507; GO:0019252	glycogen biosynthetic process [GO:0005978]; starch biosynthetic process [GO:0019252]	Solyc07g056140.3|Glucose-1-phosphate adenylyltransferase (EC 2.7.7.27) (ADP-glucose pyrophosphorylase)|A0A3Q7HGI8	1.72775	1.18092	2.0311	0.701798	0.685693	1.38363	1.53059	1.12498	1.27833	0.27522	0.526671	0.459979	1.07556	842			1	0.722882		0.0813233	2.10764	0.00780478	+		1.00088	0.0997973	0.0254964			2.50301	0.00314044	0.008	+	0.890679		14	14	14	29.2	29.2	29.2	57.292	0	53.568
Q8VWR0	Solyc11g070130	Profilin	GO:0003785; GO:0005623; GO:0005856; GO:0005938; GO:0042989	sequestering of actin monomers [GO:0042989]	Solyc11g070130.2|Profilin|Q8VWR0	5.4429	4.58081	4.5874	5.84479	6.47747	5.61954	4.42701	6.23682	5.32296	6.58344	5.69122	6.59958	5.61783	73	Carella et al 2016			-1.11023		0.211446	1.07832	0.0834987														4	2	2	37.4	17.6	17.6	14.082	0	6.2579
A0A3Q7ELA6	Solyc01g091530	Uncharacterized protein	0	0	Solyc01g091530.3|Uncharacterized protein|A0A3Q7ELA6	4.0958	3.30443	3.83982	7.20172	6.621	6.37514	6.78582	5.81282	5.13716	6.28305	5.98243	5.87554	5.60956	74			4	-2.98594		0.0412174	3.24382	0.000570397	+		3.04153	0.000908811	0	+		0.0980102	0.797976	0.836052		-0.135079		16	16	16	52.8	52.8	52.8	37.232	0	262.11
P30264	P30264	Catalase isozyme 1 (EC 1.11.1.6)	GO:0004096; GO:0005777; GO:0020037; GO:0042542; GO:0042744; GO:0046872	hydrogen peroxide catabolic process [GO:0042744]; response to hydrogen peroxide [GO:0042542]	|Catalase isozyme 1 (EC 1.11.1.6)|P30264	4.90834	6.03256	5.65852	6.77276	5.13169	6.57596	5.37848	4.70305	5.84134	4.65241	6.01189	5.20695	5.57283	75				-0.627		0.541646	0.367619	0.428925														34	34	30	70.7	70.7	62.2	56.505	0	323.31
A0A3Q7FRK3	Solyc02g079500	Peroxidase (EC 1.11.1.7)	GO:0004601; GO:0006979; GO:0020037; GO:0042744; GO:0046872	hydrogen peroxide catabolic process [GO:0042744]; response to oxidative stress [GO:0006979]	Solyc02g079500.3|Peroxidase (EC 1.11.1.7)|A0A3Q7FRK3	6.33933	4.88962	4.04775	5.78494	6.62381	4.74569	5.29929	6.01567	4.62064	6.86198	5.09739	6.49209	5.56818	76	Walz et al. 2002			-0.625915		0.656627	0.250014	0.562324														8	8	8	15.4	15.4	15.4	76.568	0	157.19
A0A3Q7GMW3	Solyc05g050130	Glyco_hydro_18 domain-containing protein	GO:0004553; GO:0005975	carbohydrate metabolic process [GO:0005975]	Solyc05g050130.3|Glyco_hydro_18 domain-containing protein|A0A3Q7GMW3	2.91821	3.0035	-2.60751	6.63625	7.2613	8.40553	4.62123	4.64249	7.79003	7.71277	7.68923	8.33407	5.53393	77			4	-6.32962		0.0848552	2.05296	0.00885199	+		1.51746	0.0303765	0.00662069	+		0.971914	0.106681	0.126562		-2.22744		10	10	10	53.4	53.4	53.4	31.258	0	169.03
Q40159	Solyc01g095150	Late embryogenesis (Lea)-like protein	GO:0005829; GO:0009269	response to desiccation [GO:0009269]	Solyc01g095150.3|Late embryogenesis (Lea)-like protein|Q40159	5.33306	5.01316	5.44738	5.06551	5.19705	4.84235	5.91543	6.05636	5.37951	5.95757	5.68747	6.32926	5.51868	78	Lattanzio et al 2013; Kruger et al 2002;		2	0.229561		0.0921795	1.99187	0.0101889	+		0.621201	0.239221	0.13906			0.304393	0.496143	0.556941		-0.207672		9	9	9	56.3	56.3	56.3	19.123	0	48.118
O81536	Solyc04g073990	Annexin	GO:0005509; GO:0005544; GO:0006979; GO:0009408; GO:0009409; GO:0009414; GO:0009651; GO:0009737; GO:0046686; GO:0070588	calcium ion transmembrane transport [GO:0070588]; response to abscisic acid [GO:0009737]; response to cadmium ion [GO:0046686]; response to cold [GO:0009409]; response to heat [GO:0009408]; response to oxidative stress [GO:0006979]; response to salt stress [GO:0009651]; response to water deprivation [GO:0009414]	Solyc04g073990.3|Annexin|O81536	4.88031	5.44598	5.67793	5.62396	5.23877	5.85172	5.61304	5.83814	5.2987	5.26717	5.57895	5.82776	5.51187	79	Barnes et al 2004			-0.23674		0.816355	0.122751	0.753787														28	28	28	75.5	75.5	75.5	35.801	0	233.93
A0A3Q7H126	Solyc04g077020	Tubulin alpha chain	GO:0003924; GO:0005200; GO:0005525; GO:0005737; GO:0005874; GO:0007017	microtubule-based process [GO:0007017]	Solyc04g077020.3|Tubulin alpha chain|A0A3Q7H126	5.42778	4.33926	5.04966	6.57796	5.51429	5.78438	5.8407	5.70376	5.21452	4.69997	6.1144	5.44323	5.47583	80	Rodriguez-medina et al 2011;			-1.01998		0.352516	0.634216	0.232158														23	23	8	62.9	62.9	29.1	49.772	0	323.31
A0A3Q7G376	Solyc03g019790	Alpha-galactosidase (EC 3.2.1.22) (Melibiase)	GO:0005975; GO:0052692	carbohydrate metabolic process [GO:0005975]	Solyc03g019790.3|Alpha-galactosidase (EC 3.2.1.22) (Melibiase)|A0A3Q7G376	5.43432	3.25421	3.63903	6.52383	6.84993	5.98933	6.04229	5.57691	5.33967	6.33009	5.86044	4.76541	5.46712	81				-2.34517		0.147019	1.51211	0.0307531														21	21	21	61.4	61.4	61.4	44.955	0	323.31
Q2VY16	Solyc01g105710	Peptidylprolyl isomerase (EC 5.2.1.8)	GO:0000413; GO:0003755; GO:0005737; GO:0005829; GO:0061077	chaperone-mediated protein folding [GO:0061077]; protein peptidyl-prolyl isomerization [GO:0000413]	Solyc01g105710.3|Peptidylprolyl isomerase (EC 5.2.1.8)|Q2VY16	5.40594	4.56051	5.11349	5.8027	5.27927	5.6531	5.81482	5.2577	5.36795	5.74927	5.45613	6.03798	5.45824	82				-0.55171		0.255378	0.922712	0.119478														7	7	7	58.9	58.9	58.9	12.055	0	56.715
Q2MIK2	Q2MIK2	ATP synthase subunit alpha, chloroplastic (EC 7.1.2.2) (ATP synthase F1 sector subunit alpha) (F-ATPase subunit alpha)	#N/A	#N/A	|ATP synthase subunit alpha, chloroplastic (EC 7.1.2.2) (ATP synthase F1 sector subunit alpha) (F-ATPase subunit alpha)|Q2MIK2	5.40201	5.89379	5.59838	5.16807	5.03491	6.38796	6.16127	4.48331	6.45052	4.69895	5.50555	4.62932	5.45117	83				0.101078		0.659767	0.245641	0.568014														26	26	23	49.3	49.3	44	55.411	0	256.31
A0A3Q7ITD1	Solyc09g009390	Pyr_redox_2 domain-containing protein	GO:0016491; GO:0050660	0	Solyc09g009390.3|Pyr_redox_2 domain-containing protein|A0A3Q7ITD1	5.63067	4.47979	4.38008	5.54108	5.64051	5.42505	5.6811	5.73476	5.09584	6.23142	5.30107	5.97278	5.42618	84	Walz et al. 2002, 2004			-0.705365		0.268739	0.886908	0.129745														28	28	28	68.8	68.8	68.8	47.021	0	271.35
Q9AXQ3	Solyc12g010060	Eukaryotic translation initiation factor 5A-4 (eIF-5A-4)	GO:0003743; GO:0003746; GO:0006452; GO:0043022; GO:0045901; GO:0045905	positive regulation of translational elongation [GO:0045901]; positive regulation of translational termination [GO:0045905]; translational frameshifting [GO:0006452]	Solyc12g010060.2|Eukaryotic translation initiation factor 5A-4 (eIF-5A-4)|Q9AXQ3	5.65257	4.67684	5.00567	5.64485	5.42222	6.1669	5.06456	5.45258	4.79462	6.08338	5.49249	5.50056	5.4131	85	Lin et al 2008;			-0.632968		0.274874	0.852141	0.140559														11	11	5	82.5	82.5	48.8	17.517	0	187.72
Q42896	Solyc06g073190	Fructokinase-2 (EC 2.7.1.4)	GO:0005524; GO:0005829; GO:0006000; GO:0008865; GO:0019200; GO:0019252	fructose metabolic process [GO:0006000]; starch biosynthetic process [GO:0019252]	Solyc06g073190.3|Fructokinase-2 (EC 2.7.1.4)|Q42896	5.70396	5.01308	5.45677	5.41256	5.5208	5.13395	5.53243	5.78995	4.75379	5.34837	5.28045	6.00657	5.41272	86				0.0355024		0.941253	0.0352433	0.922055														26	26	25	69.8	69.8	67.1	34.763	0	323.31
Q53Z32	Q53Z32	Molecular chaperone Hsp90-2	GO:0005524; GO:0006457; GO:0051082	protein folding [GO:0006457]	|Molecular chaperone Hsp90-2|Q53Z32	5.66519	5.46649	5.66385	5.6321	5.34443	5.14711	4.97457	5.35881	5.01329	5.53454	5.52557	5.4019	5.39399	87	Carella et al 2016			0.223962		0.175002	1.32936	0.0468423														50	50	13	56.9	56.9	17	80.135	0	323.31
A0A3Q7HXS9	Solyc09g005940	Fatty acyl-CoA reductase (EC 1.2.1.84)	GO:0006629; GO:0080019; GO:0102965	lipid metabolic process [GO:0006629]	Solyc09g005940.3|Fatty acyl-CoA reductase (EC 1.2.1.84)|A0A3Q7HXS9	5.27917	5.61459	6.21946	4.34396	5.35876	3.85567	4.80127	5.60221	5.52813	6.00336	6.3125	5.41193	5.36092	88				1.18495		0.187977	1.21024	0.0616251														30	30	30	47.3	47.3	47.3	64.744	0	248.35
B1Q3F1	Solyc11g011920	Glutamate decarboxylase (EC 4.1.1.15)	GO:0004351; GO:0005829; GO:0006538; GO:0030170	glutamate catabolic process [GO:0006538]	Solyc11g011920.2|Glutamate decarboxylase (EC 4.1.1.15)|B1Q3F1	5.17512	4.47493	4.71352	5.20555	5.71923	4.77374	5.6708	5.62413	4.97423	6.19063	5.29372	6.30908	5.34372	89				-0.444985		0.2056	1.10986	0.0776502														28	28	26	55.1	55.1	50.3	56.957	0	240.51
A0A3Q7JQE3	Solyc11g072190	EF1_GNE domain-containing protein	GO:0003746; GO:0005853	0	Solyc11g072190.2|EF1_GNE domain-containing protein|A0A3Q7JQE3	5.48086	5.19495	5.24185	5.6852	5.54675	5.01587	5.57963	5.3951	5.01015	5.35116	4.92794	5.55535	5.33207	90				-0.110052		0.954541	0.0262098	0.941435														17	17	14	90.7	90.7	76.2	24.52	0	285.59
A0A3Q7EA02	Solyc01g009990	Peptidyl-prolyl cis-trans isomerase (PPIase) (EC 5.2.1.8)	GO:0003755; GO:0006457	protein folding [GO:0006457]	Solyc01g009990.3|Peptidyl-prolyl cis-trans isomerase (PPIase) (EC 5.2.1.8)|A0A3Q7EA02	5.67288	5.20896	5.32286	5.41511	5.44486	5.93634	4.99117	5.19172	4.98023	5.52644	4.67705	5.48197	5.3208	91				-0.1972		0.364439	0.609094	0.245984														12	12	12	44	44	44	26.535	0	111.97
A0A3Q7ECG0	Solyc01g028810	Uncharacterized protein	GO:0005524; GO:0042026	protein refolding [GO:0042026]	Solyc01g028810.3|Uncharacterized protein|A0A3Q7ECG0	6.10368	5.3075	5.62548	5.1507	5.38632	5.2306	5.3766	4.88878	5.04147	5.46828	5.30609	4.86454	5.3125	92				0.423016		0.289772	0.808586	0.155387														50	50	41	73	73	64.3	62.991	0	323.31
Q9FR30	Q9FR30	Ripening regulated protein DDTFR10	GO:0003746; GO:0005853	0	|Ripening regulated protein DDTFR10|Q9FR30	4.82144	4.56357	4.89882	5.63134	5.34736	4.93591	5.79137	5.3169	5.01233	6.1571	5.61164	5.585	5.30606	93				-0.543596		0.144905	1.54781	0.0283261														16	13	12	82.9	66.8	63.4	22.194	0	231.18
A0A3Q7HD09	Solyc07g044860	PsbP domain-containing protein	GO:0005509; GO:0009654; GO:0015979; GO:0019898	photosynthesis [GO:0015979]	Solyc07g044860.3|PsbP domain-containing protein|A0A3Q7HD09	5.20428	5.17437	4.73554	4.90468	5.15573	6.28757	6.11828	5.1104	6.18206	4.93594	4.68768	5.1714	5.30566	94	Carella et al 2016			-0.411263		0.336653	0.668715	0.21443														15	15	2	60.1	60.1	13.2	27.707	0	323.31
Q2MIF9	Q2MIF9	Photosystem II reaction center protein H (PSII-H) (Photosystem II 10 kDa phosphoprotein)	#N/A	#N/A	|Photosystem II reaction center protein H (PSII-H) (Photosystem II 10 kDa phosphoprotein)|Q2MIF9	3.7112	6.366	5.76126	4.85367	4.83138	6.43885	6.21982	4.08039	7.11617	4.99817	4.26018	4.94958	5.29889	95	Carella et al 2016			-0.0951465		0.803143	0.13251	0.737039														2	2	2	23.3	23.3	23.3	7.7589	0	61.52
P43282	Solyc09g008280	S-adenosylmethionine synthase 3 (AdoMet synthase 3) (EC 2.5.1.6) (Methionine adenosyltransferase 3) (MAT 3)	GO:0004478; GO:0005524; GO:0005829; GO:0006556; GO:0006730; GO:0046872	one-carbon metabolic process [GO:0006730]; S-adenosylmethionine biosynthetic process [GO:0006556]	Solyc09g008280.2|S-adenosylmethionine synthase 3 (AdoMet synthase 3) (EC 2.5.1.6) (Methionine adenosyltransferase 3) (MAT 3)|P43282	5.38638	4.84597	4.7718	6.29089	5.52716	5.38186	5.76348	5.02726	4.74018	4.60769	5.6059	4.89446	5.23692	96	Giavalisco et al 2006;			-0.731922		0.39538	0.559434	0.275782														21	21	9	73.3	73.3	36.7	42.652	0	318.33
A0A3Q7F2V6	Solyc01g087540	Uncharacterized protein	0	0	Solyc01g087540.3|Uncharacterized protein|A0A3Q7F2V6	5.84355	4.91395	5.636	4.87151	5.23918	3.58546	4.70765	5.17029	5.73712	5.70287	5.69324	5.57185	5.22272	97				0.899113		0.301943	0.763948	0.172207														18	18	18	52.2	52.2	52.2	43.71	0	99.211
A0A3Q7GRY8	Solyc06g007470	40S ribosomal protein S26	GO:0003735; GO:0005840; GO:0006412	translation [GO:0006412]	Solyc06g007470.3|40S ribosomal protein S26|A0A3Q7GRY8	5.50231	5.03677	5.1364	6.21553	5.3518	5.51428	4.93207	5.05911	4.96539	5.38426	4.5912	4.97489	5.222	98				-0.468712		0.218401	1.05075	0.0889714														5	5	2	39.4	39.4	13.4	14.574	0	22.14
P17340	Solyc04g082010	Plastocyanin, chloroplastic	GO:0005507; GO:0009055; GO:0009535	0	Solyc04g082010.1|Plastocyanin, chloroplastic|P17340	5.66456	3.87244	4.15001	5.70078	5.09735	6.76499	6.07696	4.88058	5.94648	5.7242	4.13495	4.57708	5.21586	99				-1.29203		0.361995	0.616077	0.24206														3	3	3	38.2	38.2	38.2	16.992	0	291.31
A0A3Q7E8T9	Solyc01g006290	Peroxidase (EC 1.11.1.7)	GO:0004601; GO:0005576; GO:0006979; GO:0020037; GO:0042744; GO:0046872	hydrogen peroxide catabolic process [GO:0042744]; response to oxidative stress [GO:0006979]	Solyc01g006290.3|Peroxidase (EC 1.11.1.7)|A0A3Q7E8T9	3.37634	3.15853	3.78822	4.56542	5.72818	5.86582	6.79004	5.76938	5.95678	6.61396	4.90709	5.99116	5.20924	100			4	-1.94545		0.0575904	2.46389	0.00343641	+		1.89985	0.0125937	0.00174648	+		0.221581	0.60037	0.661594		0.334665		12	12	12	54.3	54.3	54.3	35.704	0	266.39
P93767	P93767	ADP/ATP translocator	GO:0005743; GO:0016021; GO:0022857	0	|ADP/ATP translocator|P93767	4.73535	5.44988	5.50728	5.39261	5.08314	4.75978	4.98482	4.98762	5.38888	5.41965	5.61149	4.92268	5.18693	101				0.152327		0.871508	0.0848185	0.822586														21	21	20	42.2	42.2	39.6	42.057	0	94.515
Q7XZS6	Q7XZS6	Glutathione peroxidase	GO:0004601; GO:0004602; GO:0005634; GO:0005829; GO:0005886; GO:0006979	response to oxidative stress [GO:0006979]	|Glutathione peroxidase|Q7XZS6	5.74124	5.58657	5.94131	4.19922	5.03136	4.29824	5.36454	5.1442	4.94269	5.34905	5.31917	5.14895	5.17221	102			1	1.24676		0.0581905	2.45248	0.00352792	+		1.94027	0.0114744	0.002	+		0.373366	0.423286	0.475115		-0.121916		12	12	11	52.1	52.1	47.3	18.93	0	36.345
A0A3Q7GD18	Solyc05g008460	ATP synthase subunit beta (EC 7.1.2.2)	GO:0000275; GO:0005524; GO:0015986; GO:0016887; GO:0046933	ATP synthesis coupled proton transport [GO:0015986]	Solyc05g008460.3|ATP synthase subunit beta (EC 7.1.2.2)|A0A3Q7GD18	4.94137	5.1251	5.47003	5.20786	5.08841	4.73512	5.15806	4.81889	5.29097	5.44977	5.56817	5.1242	5.16483	103				0.16837		0.4694	0.449942	0.354861														27	26	5	66.4	64.5	12.9	59.606	0	323.31
A0A3Q7HKF5	Solyc08g029160	Cytochrome b5 heme-binding domain-containing protein	0	0	Solyc08g029160.1|Cytochrome b5 heme-binding domain-containing protein|A0A3Q7HKF5	5.72515	4.30496	4.50156	5.13055	5.13123	5.91066	5.23096	4.9751	4.46357	5.71852	5.19994	5.32078	5.13441	104				-0.546923		0.509013	0.404004	0.394453														11	11	11	90	90	90	10.822	0	137.18
A0A3Q7E9H0	Solyc01g007740	Thioredoxin domain-containing protein	GO:0005623; GO:0045454; GO:0051920	cell redox homeostasis [GO:0045454]	Solyc01g007740.3|Thioredoxin domain-containing protein|A0A3Q7E9H0	5.37314	3.83187	4.95571	5.19705	5.25139	5.70997	5.1555	4.80907	5.33521	5.77475	4.81233	5.31016	5.12634	105	Ishiwatari et al 1995			-0.6659		0.541553	0.368249	0.428303														14	14	10	55.1	55.1	49.4	29.259	0	168.38
A0A3Q7HI57	Solyc07g065110	AAI domain-containing protein	GO:0005504; GO:0009627	systemic acquired resistance [GO:0009627]	Solyc07g065110.1|AAI domain-containing protein|A0A3Q7HI57	3.52775	2.54324	2.60097	8.11187	5.94441	7.16781	3.35922	3.85761	6.08325	5.43539	6.65982	6.04236	5.11114	106			4	-4.18404		0.063087	2.38355	0.00413476	+		2.3961	0.00401702	0	+		0.821808	0.150727	0.175125		-1.6125		7	7	7	56.7	56.7	56.7	11.288	0	97.358
A0A3Q7GRA7	Solyc06g005260	Glutaredoxin domain-containing protein	GO:0005623; GO:0009055; GO:0015035; GO:0045454	cell redox homeostasis [GO:0045454]	Solyc06g005260.3|Glutaredoxin domain-containing protein|A0A3Q7GRA7	5.18106	3.88693	4.86918	5.1868	5.10723	5.13358	4.94642	4.74388	4.90247	6.14387	5.17985	5.80968	5.09091	107				-0.496813		0.191685	1.18269	0.0656609														9	9	9	78.7	78.7	78.7	11.278	0	107.28
A0A3Q7HUQ3	Solyc06g071920	Glyceraldehyde-3-phosphate dehydrogenase (EC 1.2.1.-)	GO:0006006; GO:0016620; GO:0050661; GO:0051287	glucose metabolic process [GO:0006006]	Solyc06g071920.3|Glyceraldehyde-3-phosphate dehydrogenase (EC 1.2.1.-)|A0A3Q7HUQ3	4.88574	4.13094	4.85128	5.56871	5.53169	5.01637	5.32225	5.65553	4.30996	5.23424	5.10633	5.45125	5.08869	108				-0.749599		0.373859	0.593906	0.254738														26	17	9	78.9	59.6	46.9	36.684	0	240.03
A0A3Q7IQV1	Solyc11g007200	HMA domain-containing protein	GO:0030001; GO:0046872	metal ion transport [GO:0030001]	Solyc11g007200.2|HMA domain-containing protein|A0A3Q7IQV1	5.65422	3.87729	4.48368	5.21349	5.45199	5.88473	4.24756	4.88412	4.28605	5.88039	5.46594	5.68975	5.08493	109				-0.845009		0.181193	1.26936	0.0537823														6	6	6	46	46	46	12.197	0	80.806
Q53U42	Solyc06g074820	Similar to aquaporin (Tonoplast intrinsic protein 11)	GO:0015250; GO:0016021	0	Solyc06g074820.3|Similar to aquaporin (Tonoplast intrinsic protein 11)|Q53U42	4.47532	5.04898	4.96285	4.41151	5.09422	4.44068	3.7752	5.64955	5.41065	5.2199	6.42123	5.882	5.06601	110				0.180245		0.310489	0.732627	0.185086														2	2	2	8	8	8	25.735	0	14.094
A0A3Q7E9D3	Solyc01g009020	Cysteine proteinase inhibitor	GO:0004869	0	Solyc01g009020.3|Cysteine proteinase inhibitor|A0A3Q7E9D3	5.19521	4.60667	4.94001	4.74633	5.49271	4.84879	4.24783	5.38844	4.64777	5.70821	5.27994	5.42519	5.04392	111				-0.11531		0.351706	0.635827	0.231299														8	2	2	75.6	25.6	25.6	9.8401	0	112.67
A0A3Q7FS97	Solyc02g080630	Lactoylglutathione lyase (EC 4.4.1.5) (Glyoxalase I)	GO:0004462; GO:0046872	0	Solyc02g080630.3|Lactoylglutathione lyase (EC 4.4.1.5) (Glyoxalase I)|A0A3Q7FS97	5.2472	4.45565	4.72968	4.83863	5.13954	4.95258	5.185	5.41273	4.84925	5.52206	4.74817	5.38018	5.03839	112				-0.166071		0.580205	0.323102	0.475223														22	22	21	58.7	58.7	53.2	32.859	0	132.35
A0A3Q7GRY0	Solyc06g009040	Uncharacterized protein	0	0	Solyc06g009040.3|Uncharacterized protein|A0A3Q7GRY0	4.86807	3.81571	4.57723	4.84177	5.52251	5.02148	5.26148	5.64365	4.94326	5.54114	4.35293	6.03658	5.03549	113				-0.70825		0.378278	0.585833	0.259518														18	18	18	54.2	54.2	54.2	45.699	0	185.67
Q84KJ2	Solyc05g055310	Copper chaperone	GO:0030001; GO:0046872	metal ion transport [GO:0030001]	Solyc05g055310.3|Copper chaperone|Q84KJ2	5.18802	5.0922	5.6458	4.86379	3.77061	4.67335	4.87417	4.66236	4.40622	5.34291	5.78252	5.78551	5.00729	114	Giavalisco et al 2006; Mira et al 2001			0.872759		0.107817	1.8796	0.0131946														7	7	7	81.5	81.5	81.5	8.5468	0	41.801
A0A3Q7JP71	Solyc11g067100	Uncharacterized protein	GO:0003735; GO:0005840; GO:0006414	translational elongation [GO:0006414]	Solyc11g067100.2|Uncharacterized protein|A0A3Q7JP71	5.1307	4.45236	4.56091	5.60995	4.97123	5.17011	5.06798	4.79489	4.62244	5.69107	4.64163	5.32073	5.00283	115				-0.535774		0.396662	0.557248	0.277174														12	12	11	84.1	84.1	84.1	11.419	0	158.89
A0A3Q7JB69	Solyc12g056710	Uncharacterized protein	0	0	Solyc12g056710.2|Uncharacterized protein|A0A3Q7JB69	5.58411	5.34143	5.97882	4.52278	4.79933	3.47536	4.82173	5.35488	4.64198	5.43137	5.10149	4.55553	4.9674	116				1.36896		0.176063	1.30375	0.0496882														17	17	14	59.9	59.9	45.5	29.319	0	125.92
A0A3Q7IIS3	Solyc10g076350	Uncharacterized protein	0	0	Solyc10g076350.2|Uncharacterized protein|A0A3Q7IIS3	5.60079	4.29723	4.71786	4.73384	4.74802	5.28757	4.95759	4.7041	4.80043	5.46705	5.07469	5.11904	4.95902	117				-0.0511821		0.699431	0.213067	0.612257														4	4	4	32.4	32.4	32.4	14.495	0	32.895
A0A2H4NB27	A0A2H4NB27	ATP synthase subunit alpha	GO:0005524; GO:0005739; GO:0015986; GO:0045261; GO:0046933	ATP synthesis coupled proton transport [GO:0015986]	|ATP synthase subunit alpha|A0A2H4NB27	4.80925	5.10403	5.24968	4.88854	4.88293	4.35897	4.80263	4.76279	5.17429	5.32274	5.33685	4.8012	4.95783	118				0.344173		0.396396	0.557959	0.27672														26	24	23	48.7	46	44.6	55.479	0	152
A0A3Q7EZ16	Solyc02g063070	14_3_3 domain-containing protein	GO:0019904	0	Solyc02g063070.3|14_3_3 domain-containing protein|A0A3Q7EZ16	4.8904	4.53458	4.46784	5.10227	5.1395	4.58478	4.83145	5.23833	4.79139	5.31205	4.64172	5.68647	4.93507	119	He et al 2016; Gaupels et al 2012;			-0.311241		0.429424	0.503588	0.313626														21	17	14	78.1	68.5	57.3	29.338	0	323.31
A0A3Q7J2V7	Solyc12g006010	Small ubiquitin-related modifier (SUMO)	GO:0005634	0	Solyc12g006010.2|Small ubiquitin-related modifier (SUMO)|A0A3Q7J2V7	5.28642	4.21807	4.40678	5.29603	5.00663	6.02183	4.86489	4.72191	4.57718	4.35476	4.97534	5.40064	4.92754	120				-0.804405		0.354987	0.629491	0.234698														7	7	2	59.6	59.6	25.3	11.036	0	172.65
Q9FR51	Q9FR51	Xyloglucan endotransglucosylase/hydrolase (EC 2.4.1.207)	GO:0004553; GO:0005618; GO:0010411; GO:0016762; GO:0042546; GO:0048046; GO:0071555	cell wall biogenesis [GO:0042546]; cell wall organization [GO:0071555]; xyloglucan metabolic process [GO:0010411]	|Xyloglucan endotransglucosylase/hydrolase (EC 2.4.1.207)|Q9FR51	5.32732	4.76762	5.52078	4.48656	5.10432	3.69667	3.99315	4.86846	5.57501	5.4264	5.3271	5.00014	4.92446	121				0.776057		0.444913	0.482245	0.329424														13	13	8	43.7	43.7	29.7	33.489	0	154.2
A0A3Q7HK64	Solyc08g023660	Bet_v_1 domain-containing protein	GO:0006952	defense response [GO:0006952]	Solyc08g023660.3|Bet_v_1 domain-containing protein|A0A3Q7HK64	6.78038	4.56106	6.89981	5.81041	3.58927	3.53203	4.24065	4.59657	5.09738	4.67215	4.04519	5.18078	4.91714	122	Lin et al 2008;			1.76984		0.332234	0.68471	0.206676														9	9	9	54.1	54.1	54.1	17.074	0	129.54
Q40143	Q40143	Cysteine proteinase 3 (EC 3.4.22.-)	GO:0004197; GO:0005615; GO:0005764; GO:0051603	proteolysis involved in cellular protein catabolic process [GO:0051603]	|Cysteine proteinase 3 (EC 3.4.22.-)|Q40143	4.57284	3.95352	4.61759	3.66786	5.46555	4.08855	5.33263	5.41358	4.89029	6.07515	4.99597	5.83592	4.90912	123				-0.0260019		0.210351	1.08678	0.0818878														10	10	10	43.5	43.5	43.5	38.944	0	79.236
A0A3Q7E9M8	Solyc01g008000	Uncharacterized protein	GO:0005525	0	Solyc01g008000.3|Uncharacterized protein|A0A3Q7E9M8	4.60547	4.62288	4.94844	5.17898	4.57437	5.29056	4.66911	5.08825	4.60832	4.72274	5.25024	5.10559	4.88875	124				-0.289035		0.599232	0.304776	0.495705														15	15	5	58.4	58.4	23.9	24.163	0	266.24
Q2QJV2	Q2QJV2	ASR1	#N/A	#N/A	|ASR1|Q2QJV2	3.86851	5.27349	4.97619	4.52192	4.7096	4.49317	5.61332	4.39476	5.13303	4.49487	5.7758	5.39607	4.88756	125				0.131166		0.633999	0.270394	0.536545														8	8	8	60	60	60	12.555	0	47.474
A0A3Q7E938	Solyc01g008620	Uncharacterized protein	GO:0004553; GO:0005975	carbohydrate metabolic process [GO:0005975]	Solyc01g008620.3|Uncharacterized protein|A0A3Q7E938	2.34276	4.28841	2.7163	3.06741	6.3391	5.85126	3.43056	4.34793	6.52885	8.01313	4.7109	6.90744	4.87867	126				-1.9701		0.270713	0.871106	0.134553														16	16	16	63.1	63.1	63.1	37.445	0	166.36
A0A3Q7FNP2	Solyc03g093360	PLAT domain-containing protein	0	0	Solyc03g093360.3|PLAT domain-containing protein|A0A3Q7FNP2	3.92037	5.09552	4.7221	5.75821	4.18502	5.33613	4.73658	3.59622	4.5758	5.29287	5.20687	6.09222	4.87649	127				-0.51379		0.29998	0.771588	0.169204														5	5	5	25.9	25.9	25.9	21.221	0	15.128
A0A3Q7EHP2	Solyc01g080010	Peptidase A1 domain-containing protein	GO:0004190	0	Solyc01g080010.2|Peptidase A1 domain-containing protein|A0A3Q7EHP2	4.30112	4.18682	4.88745	4.66914	5.19861	3.80455	4.33685	5.40333	4.85262	5.54234	5.66694	5.62804	4.87315	128				-0.0989714		0.195281	1.16809	0.0679066														14	14	14	40.6	40.6	40.6	46.548	0	259.22
Q2MIJ2	Q2MIJ2	Photosystem II D2 protein (PSII D2 protein) (EC 1.10.3.9) (Photosystem Q(A) protein)	#N/A	#N/A	|Photosystem II D2 protein (PSII D2 protein) (EC 1.10.3.9) (Photosystem Q(A) protein)|Q2MIJ2	4.27618	4.92605	4.99539	4.28564	4.3391	5.76576	5.97684	4.07993	5.73638	4.7059	5.00172	4.31742	4.86719	129	Carella et al 2016			-0.0642932		0.804233	0.130742	0.740044														8	8	8	29.2	29.2	29.2	39.535	0	73.181
E0Z1D0	Solyc07g042550	Sucrose synthase (EC 2.4.1.13)	GO:0005985; GO:0016157	sucrose metabolic process [GO:0005985]	Solyc07g042550.3|Sucrose synthase (EC 2.4.1.13)|E0Z1D0	4.67915	5.02422	5.43507	3.38213	5.0763	3.36872	4.9346	5.36687	4.62152	5.97962	5.34969	5.16686	4.86539	130	Du et al 2015;			1.10377		0.190302	1.19213	0.0642497														51	51	32	62.5	62.5	40.7	92.589	0	323.31
A0A3Q7HTH3	Solyc08g080620	Uncharacterized protein	0	0	Solyc08g080620.2|Uncharacterized protein|A0A3Q7HTH3	4.6348	5.59209	5.89106	4.29342	3.81903	4.66441	4.38994	3.62323	5.1946	4.78845	6.63068	4.66779	4.84913	131				1.1137		0.349597	0.641018	0.22855														23	23	19	31.6	31.6	26.4	66.611	0	323.31
K4CF70	Solyc07g049690	Fatty acid hydroperoxide lyase, chloroplastic (LeHPL) (EC 4.2.99.-) (Cytochrome P450 74B)	GO:0004497; GO:0005506; GO:0006952; GO:0009611; GO:0009707; GO:0010597; GO:0016021; GO:0016125; GO:0016705; GO:0016829; GO:0020037; GO:0031408; GO:0055114	defense response [GO:0006952]; green leaf volatile biosynthetic process [GO:0010597]; oxidation-reduction process [GO:0055114]; oxylipin biosynthetic process [GO:0031408]; response to wounding [GO:0009611]; sterol metabolic process [GO:0016125]	Solyc07g049690.3|Fatty acid hydroperoxide lyase, chloroplastic (LeHPL) (EC 4.2.99.-) (Cytochrome P450 74B)|K4CF70	5.09137	5.01316	5.47466	4.08327	5.24169	3.37687	4.36805	4.96965	5.0066	5.24886	5.36435	4.91863	4.84643	132				0.959123		0.302035	0.766588	0.171164														24	24	24	56.9	56.9	56.9	53.552	0	221
Q2MIG2	Q2MIG2	Photosystem II CP47 reaction center protein (PSII 47 kDa protein) (Protein CP-47)	#N/A	#N/A	|Photosystem II CP47 reaction center protein (PSII 47 kDa protein) (Protein CP-47)|Q2MIG2	3.78292	4.87131	4.59311	4.55112	4.44489	6.14532	6.00349	4.3074	6.00201	4.52534	4.8812	4.00278	4.84257	133				-0.63133		0.483725	0.433629	0.368443														18	18	18	34.3	34.3	34.3	56.014	0	254.62
A0A3Q7FBY4	Solyc01g106430	Uncharacterized protein	GO:0000287; GO:0004427; GO:0005737; GO:0006796	phosphate-containing compound metabolic process [GO:0006796]	Solyc01g106430.3|Uncharacterized protein|A0A3Q7FBY4	5.05538	3.91981	3.94587	4.16253	5.32034	4.83838	5.18021	5.045	5.09687	5.41201	4.84261	5.26172	4.84006	134				-0.466732		0.295862	0.784486	0.164253														16	16	14	53.1	53.1	43.4	32.382	0	68.426
K4B4Z0	Solyc02g021400	Uncharacterized protein	GO:0000028; GO:0003735; GO:0006412; GO:0022627; GO:0030490	maturation of SSU-rRNA [GO:0030490]; ribosomal small subunit assembly [GO:0000028]; translation [GO:0006412]	Solyc02g021400.2|Uncharacterized protein|K4B4Z0	5.62775	4.93906	4.72426	6.44741	4.50317	4.88473	4.19403	4.70488	3.7315	5.03779	3.94508	5.06188	4.8168	135				-0.181412		0.427197	0.508373	0.31019														5	5	5	43.1	43.1	43.1	7.5367	0	34.215
A0A3Q7IIS5	Solyc10g055670	Vacuolar proton pump subunit B (V-ATPase subunit B) (Vacuolar proton pump subunit B)	GO:0005524; GO:0033180; GO:0046034; GO:1902600	ATP metabolic process [GO:0046034]; proton transmembrane transport [GO:1902600]	Solyc10g055670.2|Vacuolar proton pump subunit B (V-ATPase subunit B) (Vacuolar proton pump subunit B)|A0A3Q7IIS5	4.49024	4.84345	5.12139	4.75995	4.74311	4.3612	4.82473	4.51165	4.71034	4.89704	5.27363	5.04191	4.79822	136				0.196941		0.292198	0.797381	0.159448														26	26	19	66.9	66.9	51.1	54.508	0	285.18
A0A3Q7FYR5	Solyc04g007010	Bet_v_1 domain-containing protein	GO:0006952	defense response [GO:0006952]	Solyc04g007010.3|Bet_v_1 domain-containing protein|A0A3Q7FYR5	6.37681	4.48395	6.38728	5.41378	3.60447	3.556	4.29999	4.06907	4.93322	4.73444	4.37252	4.9425	4.7645	137	Lin et al 2008;			1.55793		0.300075	0.771167	0.169369														9	8	8	49.3	43.8	43.8	16.613	0	80.217
Q672Q6	Solyc02g079950	Photosystem II oxygen-evolving complex protein 3	GO:0005509; GO:0009507; GO:0009654; GO:0009767; GO:0019898; GO:0045156	photosynthetic electron transport chain [GO:0009767]	Solyc02g079950.3|Photosystem II oxygen-evolving complex protein 3|Q672Q6	4.57378	5.46134	4.7802	4.67878	4.23854	5.83133	5.54885	4.32457	5.67065	3.81597	4.26737	3.96289	4.76286	138				0.022226		0.306235	0.748929	0.178267														13	13	13	52.2	52.2	52.2	24.572	0	98.277
Q2MIJ1	Q2MIJ1	Photosystem II CP43 reaction center protein (PSII 43 kDa protein) (Protein CP-43)	#N/A	#N/A	|Photosystem II CP43 reaction center protein (PSII 43 kDa protein) (Protein CP-43)|Q2MIJ1	3.96878	5.63617	4.93083	4.27339	4.3814	5.38162	5.44925	4.12317	5.96968	4.27111	4.65001	4.07138	4.7589	139				0.166457		0.657164	0.248286	0.564566														15	15	15	32.1	32.1	32.1	51.936	0	323.31
K4ATQ2	Solyc01g010540	S4 RNA-binding domain-containing protein	GO:0003735; GO:0006412; GO:0019843; GO:0022627; GO:0045903	positive regulation of translational fidelity [GO:0045903]; translation [GO:0006412]	Solyc01g010540.3|S4 RNA-binding domain-containing protein|K4ATQ2	4.60271	4.11689	3.99914	5.48979	4.79823	4.95163	5.0965	4.44267	4.76598	5.22032	4.6765	4.79043	4.7459	140				-0.84031		0.188545	1.20798	0.0619466														16	16	16	52.3	52.3	52.3	23.004	0	62.16
A0A3Q7J0I3	Solyc11g069790	Uncharacterized protein	GO:0005524; GO:0042026	protein refolding [GO:0042026]	Solyc11g069790.2|Uncharacterized protein|A0A3Q7J0I3	5.18052	4.70955	5.05214	4.41276	4.8296	4.82045	4.72666	4.47415	4.66546	4.89695	4.59746	4.50425	4.73916	141				0.293132		0.342588	0.656394	0.2206														41	40	36	67.9	67.9	63.9	61.955	0	323.31
Q8GZD8	Solyc12g010040	Neutral leucine aminopeptidase preprotein (EC 3.4.11.1)	GO:0004177; GO:0005737; GO:0008235; GO:0030145	0	Solyc12g010040.2|Neutral leucine aminopeptidase preprotein (EC 3.4.11.1)|Q8GZD8	5.06441	4.35473	4.46383	4.89986	4.70955	4.47633	4.67661	4.83184	4.24406	5.21782	4.82965	4.93479	4.72529	142				-0.0675879		0.464008	0.456575	0.349482														30	30	29	63.3	63.3	61.2	60.28	0	323.31
A0A3Q7EU87	Solyc01g111120	Uncharacterized protein	GO:0004807; GO:0006096	glycolytic process [GO:0006096]	Solyc01g111120.3|Uncharacterized protein|A0A3Q7EU87	5.1328	3.88506	3.89532	4.91905	5.12349	5.24386	5.1242	4.63229	4.41063	5.38839	3.84811	5.02325	4.71887	143				-0.791071		0.566699	0.336842	0.460424														18	18	9	58.7	58.7	45.7	33.676	0	215.31
Q2QJT5	Q2QJT5	ASR4	0	0	|ASR4|Q2QJT5	2.94897	4.76098	4.39386	5.64485	4.82393	4.16949	5.5113	3.93672	4.20932	4.69083	6.13681	5.37306	4.71668	144				-0.844822		0.415527	0.528954	0.295833														16	16	16	68	68	68	33	0	268.65
A0A3Q7JDI3	Solyc10g074440	Chitin-binding type-1 domain-containing protein	GO:0004568; GO:0005975; GO:0006032; GO:0008061; GO:0016998	carbohydrate metabolic process [GO:0005975]; cell wall macromolecule catabolic process [GO:0016998]; chitin catabolic process [GO:0006032]	Solyc10g074440.2|Chitin-binding type-1 domain-containing protein|A0A3Q7JDI3	5.11608	4.93114	4.85229	3.98794	4.17708	4.7156	4.52389	2.87813	5.54169	4.92338	6.25565	4.65801	4.71341	145				0.67296		0.530931	0.380674	0.416223														13	13	10	52.5	52.5	40.7	34.491	0	251.86
Q84XW6	Q84XW6	Vacuolar H+-ATPase A1 subunit isoform	GO:0005524; GO:0033180; GO:0046034; GO:0046961	ATP metabolic process [GO:0046034]	|Vacuolar H+-ATPase A1 subunit isoform|Q84XW6	4.23711	4.91224	5.00808	4.30673	4.67693	4.43311	4.61563	4.65793	4.67182	4.71889	5.13535	4.91859	4.69103	146				0.246885		0.375902	0.591125	0.256375														44	44	5	86.5	86.5	11.9	68.57	0	323.31
A0A3Q7J408	Solyc12g009250	Uncharacterized protein	GO:0005524; GO:0006457; GO:0046914; GO:1901671	positive regulation of superoxide dismutase activity [GO:1901671]; protein folding [GO:0006457]	Solyc12g009250.2|Uncharacterized protein|A0A3Q7J408	5.08477	5.05279	4.9311	4.05623	4.52092	4.89655	5.08548	4.60989	4.49132	4.14068	4.31046	4.87681	4.67142	147				0.531653		0.322706	0.702923	0.198188														18	18	17	65.1	65.1	65.1	26.642	0	141.57
A0A3Q7J2T1	Solyc12g005860	Aconitate hydratase (Aconitase) (EC 4.2.1.3)	GO:0003994; GO:0047780; GO:0051539	0	Solyc12g005860.2|Aconitate hydratase (Aconitase) (EC 4.2.1.3)|A0A3Q7J2T1	4.67049	3.83393	4.01234	4.93685	4.84346	4.74424	4.92854	4.33064	4.48925	5.08199	4.60089	5.11509	4.63231	148				-0.669264		0.190266	1.19524	0.0637905														43	43	24	54.1	54.1	33.5	107.15	0	323.31
A0A3Q7I5R6	Solyc09g075010	CS domain-containing protein	0	0	Solyc09g075010.3|CS domain-containing protein|A0A3Q7I5R6	4.81188	4.24104	4.51659	3.75806	4.97138	4.51194	5.00307	4.87593	4.46253	5.38715	3.81453	5.11361	4.62231	149				0.109381		0.861078	0.0925157	0.808136														5	5	5	27.6	27.6	27.6	23.909	0	44.615
A0A3Q7I495	Solyc09g059170	Glycosyltransferase (EC 2.4.1.-)	GO:0016758	0	Solyc09g059170.2|Glycosyltransferase (EC 2.4.1.-)|A0A3Q7I495	4.41276	5.23365	5.31083	3.21017	5.05146	3.20248	3.93363	5.08349	4.55178	5.54903	5.17503	4.66055	4.61457	150				1.16438		0.300016	0.771862	0.169098														22	22	22	52.9	52.9	52.9	52.283	0	106.92
Q2MI93	Q2MI93	ATP synthase subunit beta, chloroplastic (EC 7.1.2.2) (ATP synthase F1 sector subunit beta) (F-ATPase subunit beta)	GO:0005524; GO:0009535; GO:0015986; GO:0045261; GO:0046933	ATP synthesis coupled proton transport [GO:0015986]	|ATP synthase subunit beta, chloroplastic (EC 7.1.2.2) (ATP synthase F1 sector subunit beta) (F-ATPase subunit beta)|Q2MI93	4.57028	4.97413	4.59139	4.55306	4.35127	5.79857	5.29801	3.44779	5.43393	3.99961	4.62121	3.71541	4.61289	151				-0.189036		0.683468	0.228372	0.591056														34	34	33	82.1	82.1	79.9	53.467	0	323.31
A0A3Q7JHJ2	Solyc11g005680	Uncharacterized protein	GO:0003723; GO:0003735; GO:0005840; GO:0006412	translation [GO:0006412]	Solyc11g005680.2|Uncharacterized protein|A0A3Q7JHJ2	4.96692	3.84681	4.70504	5.64315	4.91479	5.23776	4.69262	4.51503	4.52403	4.31999	3.95312	4.03366	4.61274	152				-0.758976		0.139871	1.58614	0.0259337														10	10	3	57.9	57.9	27.6	17.541	0	198.83
P23419	P23419	Chalcone synthase 2 (EC 2.3.1.74) (Naringenin-chalcone synthase 2)	GO:0009813; GO:0016210	flavonoid biosynthetic process [GO:0009813]	|Chalcone synthase 2 (EC 2.3.1.74) (Naringenin-chalcone synthase 2)|P23419	4.74088	4.21196	3.92243	4.12341	5.02076	3.87084	4.85431	4.59569	4.6864	5.35059	5.32958	4.59014	4.60808	153				-0.0465816		0.29248	0.793886	0.160736														16	16	6	37	37	14.9	42.73	0	50.311
A0A3Q7HFP3	Solyc05g052240	Chalcone-flavonone isomerase family protein	GO:0016872	0	Solyc05g052240.3|Chalcone-flavonone isomerase family protein|A0A3Q7HFP3	4.84327	4.64903	4.7391	3.02914	4.75732	3.39596	5.00292	4.99391	4.84162	4.89476	5.17054	4.89876	4.60136	154				1.01633		0.15188	1.47729	0.0333203														14	14	14	66.5	66.5	66.5	23.648	0	245.89
A0A3Q7IN43	Solyc10g086580	ATPase_AAA_core domain-containing protein	GO:0005524	0	Solyc10g086580.2|ATPase_AAA_core domain-containing protein|A0A3Q7IN43	4.67263	4.92044	4.37079	5.01818	4.39364	5.65992	5.05385	3.53131	5.11335	4.237	4.25975	3.64135	4.57268	155				-0.369294		0.430335	0.502276	0.314575														33	33	10	59.4	59.4	18.7	47.734	0	323.31
P25469	Solyc01g099410	Histone H2A.1 (LeH2A-1)	GO:0000786; GO:0000790; GO:0003677; GO:0006325; GO:0046982	chromatin organization [GO:0006325]	Solyc01g099410.3|Histone H2A.1 (LeH2A-1)|P25469	4.54866	5.28808	6.65902	5.56059	4.41563	4.77065	4.51395	4.42627	5.05409	-0.254342	5.39	4.34968	4.56019	156				0.582964		0.511314	0.401104	0.397096														4	4	2	31.5	31.5	20.5	15.335	0	28.167
A0A3Q7JC27	Solyc12g056610	Uncharacterized protein	0	0	Solyc12g056610.2|Uncharacterized protein|A0A3Q7JC27	5.0155	4.99507	5.2868	4.13441	4.3427	3.15631	4.30607	4.82283	4.23297	5.13725	4.76093	4.53032	4.5601	157				1.22131		0.140695	1.57991	0.0263079														11	10	10	45.2	39.9	39.9	29.638	0	122.1
A0A3Q7HXW1	Solyc09g007020	Uncharacterized protein	GO:0005576	0	Solyc09g007020.2|Uncharacterized protein|A0A3Q7HXW1	3.91838	5.07148	4.66181	4.47706	4.55033	6.76579	2.05831	2.56529	5.83466	4.75766	5.91784	4.05834	4.55308	158				-0.713836		0.551883	0.354059	0.442528														11	11	8	28.3	28.3	19.1	54.126	0	251.9
A0A3Q7ENP1	Solyc01g099830	Uncharacterized protein	GO:0003735; GO:0005840; GO:0006412	translation [GO:0006412]	Solyc01g099830.3|Uncharacterized protein|A0A3Q7ENP1	4.68228	4.23858	4.57017	5.2878	4.56326	4.71239	4.67026	3.94522	4.68429	4.62242	3.83142	4.64844	4.53805	159				-0.357473		0.565573	0.33831	0.458871														5	5	5	48.8	48.8	48.8	14.022	0	18.097
A0A3Q7ILV3	Solyc10g082030	Thioredoxin domain-containing protein	GO:0005623; GO:0045454; GO:0051920	cell redox homeostasis [GO:0045454]	Solyc10g082030.2|Thioredoxin domain-containing protein|A0A3Q7ILV3	3.8647	4.03359	4.27841	4.59128	4.47955	5.48696	4.75027	4.24654	4.92429	4.78425	4.25859	4.47739	4.51465	160	Ishiwatari et al 1995			-0.79369		0.269981	0.872624	0.134084														11	7	7	44.6	39	39	29.461	0	252.91
A0A3Q7IDX8	Solyc10g018300	Transket_pyr domain-containing protein	GO:0004802	0	Solyc10g018300.2|Transket_pyr domain-containing protein|A0A3Q7IDX8	4.77921	4.7266	4.53193	4.24875	4.16624	4.98329	4.56454	4.19393	4.54486	4.75292	4.34206	4.27219	4.50888	161				0.213156		0.783542	0.149815	0.708247														30	30	22	60.9	60.9	50	68.701	0	313.31
A0A3Q7G5V9	Solyc03g044000	KOW domain-containing protein	GO:0003735; GO:0006412; GO:0015934	translation [GO:0006412]	Solyc03g044000.1|KOW domain-containing protein|A0A3Q7G5V9	4.86675	4.22292	4.46894	5.1715	4.57771	5.24008	4.16185	4.07727	4.04919	4.83086	4.14948	4.10584	4.49353	162				-0.476895		0.175559	1.33676	0.0460508														13	13	7	54.1	54.1	36.3	16.697	0	77.436
A0A3Q7EQ90	Solyc01g104170	ANK_REP_REGION domain-containing protein	0	0	Solyc01g104170.3|ANK_REP_REGION domain-containing protein|A0A3Q7EQ90	4.94127	3.37859	4.14658	4.18389	4.91683	4.47097	4.69791	4.75954	4.27573	5.05765	3.997	4.81839	4.47036	163				-0.368415		0.77855	0.154706	0.700316														16	16	16	48.1	48.1	48.1	37.148	0	256.24
A0A3Q7G5A8	Solyc04g076190	Peptidase A1 domain-containing protein	GO:0004190	0	Solyc04g076190.1|Peptidase A1 domain-containing protein|A0A3Q7G5A8	4.60455	1.70182	0.801477	7.11244	7.06806	6.91343	2.34239	4.65894	5.52823	2.27195	6.71159	3.76859	4.45696	164				-4.66203		0.186443	1.22842	0.0590996														8	8	7	24.4	24.4	22.3	46.103	0	69.824
K4D2A4	Solyc10g078620	Ribosomal_S7 domain-containing protein	GO:0000028; GO:0003729; GO:0003735; GO:0006412; GO:0019843; GO:0022627	ribosomal small subunit assembly [GO:0000028]; translation [GO:0006412]	Solyc10g078620.1|Ribosomal_S7 domain-containing protein|K4D2A4	4.55359	4.27569	4.55812	5.22545	4.2879	4.64365	4.34876	4.27153	4.15894	4.53449	4.2967	4.28051	4.45294	165				-0.256534		0.373986	0.594085	0.254633														15	15	15	50.2	50.2	50.2	23.764	0	134.37
A0A3Q7I9N5	Solyc10g005560	Ubiquitin-like domain-containing protein	0	0	Solyc10g005560.3|Ubiquitin-like domain-containing protein|A0A3Q7I9N5	5.00805	2.4092	3.49207	5.1616	5.12289	5.71968	3.86194	3.86819	3.65583	4.70664	5.09317	5.24765	4.44558	166				-1.69829		0.161389	1.42583	0.0375119														9	9	9	88.3	88.3	88.3	8.6279	0	136.41
A0A3Q7G195	Solyc03g005770	Chlorophyll a-b binding protein, chloroplastic	GO:0009522; GO:0009523; GO:0009535; GO:0009765; GO:0016021; GO:0016168; GO:0018298	photosynthesis, light harvesting [GO:0009765]; protein-chromophore linkage [GO:0018298]	Solyc03g005770.2|Chlorophyll a-b binding protein, chloroplastic|A0A3Q7G195	3.84614	4.941	4.07119	4.53904	3.72737	6.40588	5.42718	2.88629	5.66918	3.57513	4.32328	3.58575	4.41645	167				-0.604653		0.748022	0.175933	0.66691														14	14	5	63.2	63.2	14.2	54.658	0	87.205
A0A3Q7IM99	Solyc08g075700	60S ribosomal protein L13	GO:0003735; GO:0005840; GO:0006412	translation [GO:0006412]	Solyc08g075700.3|60S ribosomal protein L13|A0A3Q7IM99	4.66152	4.18937	3.98163	4.71581	4.42866	4.80276	4.37431	4.07687	4.25986	4.65212	4.48665	4.10666	4.39468	168				-0.371569		0.385591	0.575528	0.265749														10	10	4	49.5	49.5	26.7	23.6	0	166.3
A0A3Q7G087	Solyc04g045340	Uncharacterized protein	GO:0000287; GO:0005975; GO:0016868	carbohydrate metabolic process [GO:0005975]	Solyc04g045340.3|Uncharacterized protein|A0A3Q7G087	4.54839	4.03635	4.30698	4.55096	4.14438	4.50266	4.31638	4.59702	3.81854	4.43667	4.57684	4.80097	4.38634	169				-0.102096		0.55143	0.355833	0.440724														33	33	33	72.6	72.6	72.6	63.451	0	273.79
A0A3Q7FT62	Solyc03g119690	Peptidase A1 domain-containing protein	GO:0004190; GO:0009414; GO:0009737	response to abscisic acid [GO:0009737]; response to water deprivation [GO:0009414]	Solyc03g119690.2|Peptidase A1 domain-containing protein|A0A3Q7FT62	4.5407	2.26426	2.88935	5.7511	5.21669	4.74533	4.91672	4.11407	4.4734	3.95226	5.42786	4.28467	4.38137	170				-2.00627		0.1973	1.15914	0.0693203														14	14	14	35	35	35	52.016	0	306.51
A0A3Q7G7T0	Solyc04g071900	Peroxidase (EC 1.11.1.7)	GO:0004601; GO:0006979; GO:0016021; GO:0020037; GO:0042744; GO:0046872	hydrogen peroxide catabolic process [GO:0042744]; response to oxidative stress [GO:0006979]	Solyc04g071900.3|Peroxidase (EC 1.11.1.7)|A0A3Q7G7T0	3.85928	4.64347	4.68424	3.2871	4.58438	3.40067	4.93882	4.65106	4.2175	4.9667	5.07907	4.24602	4.37986	171				0.638279		0.298082	0.777017	0.167103														25	25	25	50.3	50.3	50.3	69.507	0	323.31
A0A3Q7HWS9	Solyc08g082430	Nucleoside diphosphate kinase (EC 2.7.4.6)	GO:0004550; GO:0005524; GO:0006183; GO:0006228; GO:0006241	CTP biosynthetic process [GO:0006241]; GTP biosynthetic process [GO:0006183]; UTP biosynthetic process [GO:0006228]	Solyc08g082430.3|Nucleoside diphosphate kinase (EC 2.7.4.6)|A0A3Q7HWS9	4.11411	4.54025	4.65687	4.08519	4.33485	3.32464	4.46921	4.49811	4.10466	4.99003	4.92092	4.46131	4.37501	172				0.522185		0.212874	1.0715	0.0848205														10	10	3	39.9	39.9	23.2	25.018	0	36.852
A0A3Q7J5A2	Solyc12g013900	Phytocyanin domain-containing protein	GO:0009055; GO:0016021	0	Solyc12g013900.2|Phytocyanin domain-containing protein|A0A3Q7J5A2	3.61511	3.53068	4.0564	4.60127	4.20707	4.42659	4.7532	4.4111	4.67649	4.9231	6.04881	3.09521	4.36209	173				-0.67758		0.565809	0.338357	0.458821														14	14	14	27	27	27	35.43	0	106.72
A0A3Q7HMR2	Solyc08g062915	Tr-type G domain-containing protein	GO:0003924; GO:0005525	0	Solyc08g062915.1|Tr-type G domain-containing protein|A0A3Q7HMR2	4.6447	4.27409	4.17772	4.84904	4.37594	4.86035	4.29725	4.2536	3.85321	4.29518	4.09169	4.0865	4.33827	174				-0.329606		0.183367	1.24176	0.0573109														51	51	51	60.1	60.1	60.1	94.132	0	293.98
A0A3Q7HVI4	Solyc08g079870	Uncharacterized protein	GO:0004252	0	Solyc08g079870.2|Uncharacterized protein|A0A3Q7HVI4	2.52986	2.84754	2.29054	4.35626	5.09379	5.23466	3.94675	3.7515	6.07864	6.41592	4.6428	4.84702	4.33627	175				-2.33892		0.115357	1.74872	0.0178352														45	45	26	49.4	49.4	32.4	157.43	0	323.31
A0A3Q7EQ38	Solyc01g103450	ATP-grasp domain-containing protein	GO:0004637; GO:0005524; GO:0006457; GO:0009113; GO:0046872; GO:0051082	protein folding [GO:0006457]; purine nucleobase biosynthetic process [GO:0009113]	Solyc01g103450.3|ATP-grasp domain-containing protein|A0A3Q7EQ38	4.90812	4.43815	4.17833	3.92181	4.2586	4.25095	4.38756	4.18777	4.20475	4.52518	4.27393	4.20882	4.312	176				0.364415		0.45108	0.472782	0.336681														45	45	36	33.4	33.4	26.4	135.11	0	323.31
A0A3Q7I5D6	Solyc09g065330	40S ribosomal protein S24	GO:0003735; GO:0005840; GO:0006412	translation [GO:0006412]	Solyc09g065330.3|40S ribosomal protein S24|A0A3Q7I5D6	3.89267	4.03064	4.35551	5.23944	4.49923	4.84235	4.80273	3.84526	4.03636	3.73422	4.53647	3.86092	4.30632	177				-0.7674		0.252913	0.930807	0.117272														6	6	2	37.6	37.6	10.5	15.405	0	43.492
A0A3Q7HH02	Solyc05g054580	60S acidic ribosomal protein P0	GO:0005840; GO:0042254	ribosome biogenesis [GO:0042254]	Solyc05g054580.3|60S acidic ribosomal protein P0|A0A3Q7HH02	4.01892	4.18072	3.90569	4.86873	4.38062	4.57419	4.2142	4.08483	4.02983	4.69233	4.30241	4.17862	4.28592	178				-0.572733		0.143329	1.55839	0.0276443														18	18	14	59.2	59.2	52.3	34.067	0	125.42
K4CYU9	Solyc01g091220	Ribosomal_S13_N domain-containing protein	GO:0003735; GO:0005730; GO:0006412; GO:0022627; GO:0070181	translation [GO:0006412]	Solyc01g091220.3|Ribosomal_S13_N domain-containing protein|K4CYU9	3.62371	4.1763	4.17802	4.05623	4.46398	4.61796	4.48344	4.23393	4.28347	4.46199	4.44283	4.30426	4.27718	179				-0.386708		0.306662	0.745176	0.179814														9	9	9	56.3	56.3	56.3	17.061	0	29.043
A0A3Q7IKF2	Solyc10g079860	Uncharacterized protein	GO:0004553; GO:0005975	carbohydrate metabolic process [GO:0005975]	Solyc10g079860.2|Uncharacterized protein|A0A3Q7IKF2	5.4673	4.2678	5.61415	4.08888	3.28547	3.74116	3.56755	2.28795	4.24262	4.75014	6.10879	3.72518	4.26225	180				1.41125		0.240246	0.970141	0.107117														17	17	17	78.2	78.2	78.2	37.801	0	323.31
A0A3Q7I0X4	Solyc09g014520	Chlorophyll a-b binding protein, chloroplastic	GO:0009522; GO:0009523; GO:0009535; GO:0009765; GO:0016021; GO:0016168; GO:0018298	photosynthesis, light harvesting [GO:0009765]; protein-chromophore linkage [GO:0018298]	Solyc09g014520.3|Chlorophyll a-b binding protein, chloroplastic|A0A3Q7I0X4	3.4244	5.01882	4.68331	4.39248	4.2395	5.32912	5.33444	3.59202	5.44073	2.3078	3.39947	3.88322	4.25378	181				-0.278192		0.291879	0.802349	0.157635														10	10	10	33	33	33	31.142	0	73.379
A0A3Q7F8X2	Solyc02g083810	Ferredoxin--NADP reductase, chloroplastic (FNR) (EC 1.18.1.2)	GO:0004324; GO:0009507	0	Solyc02g083810.3|Ferredoxin--NADP reductase, chloroplastic (FNR) (EC 1.18.1.2)|A0A3Q7F8X2	3.616	4.02001	3.8218	4.25054	4.17644	5.60994	4.18658	3.87627	4.81952	4.16948	4.41064	3.89216	4.23745	182	Giavalisco et al. 2006			-0.859705		0.398567	0.553814	0.279374														19	19	19	58.3	58.3	58.3	40.514	0	241.67
A0A3Q7GNF6	Solyc05g053810	Serine hydroxymethyltransferase (EC 2.1.2.1)	GO:0004372; GO:0019264; GO:0030170; GO:0035999	glycine biosynthetic process from serine [GO:0019264]; tetrahydrofolate interconversion [GO:0035999]	Solyc05g053810.3|Serine hydroxymethyltransferase (EC 2.1.2.1)|A0A3Q7GNF6	4.53172	3.70858	4.11702	4.57435	4.67603	4.15959	4.35188	4.54818	3.50066	4.20436	4.56362	3.85339	4.23245	183				-0.350885		0.78602	0.147259	0.712429														24	24	16	60.3	60.3	39.5	52.059	0	220.9
Q94K24	Solyc08g062660	Ran binding protein-1	GO:0005634; GO:0005643; GO:0005737; GO:0008536; GO:0043547; GO:0046907	intracellular transport [GO:0046907]; positive regulation of GTPase activity [GO:0043547]	Solyc08g062660.3|Ran binding protein-1|Q94K24	4.53282	3.63132	4.0939	4.43179	4.46119	4.10151	4.1678	4.90276	3.33728	4.86329	3.77554	4.43503	4.22785	184				-0.245483		0.924475	0.047074	0.897276														13	13	13	58	58	58	25.016	0	323.31
A0A3Q7I008	Solyc09g010930	NAD(P)-bd_dom domain-containing protein	0	0	Solyc09g010930.3|NAD(P)-bd_dom domain-containing protein|A0A3Q7I008	4.56501	3.40657	3.99275	4.15086	4.25247	4.60106	4.59044	4.51702	3.87768	4.43901	3.91968	4.18796	4.20838	185				-0.34669		0.75992	0.167233	0.680404														16	16	16	68.2	68.2	68.2	33.518	0	249.87
A0A3Q7I593	Solyc09g063130	Uncharacterized protein	GO:0009538; GO:0015979	photosynthesis [GO:0015979]	Solyc09g063130.3|Uncharacterized protein|A0A3Q7I593	4.01908	5.18647	4.2376	3.92437	3.8718	5.19806	5.30011	3.33416	5.48666	2.97456	3.60494	3.19051	4.19403	186				0.149639		0.316524	0.718456	0.191225														7	7	5	54.3	54.3	39.3	14.872	0	101.88
Q6SKP4	Solyc01g104590	Ribosomal protein L3	GO:0000027; GO:0003735; GO:0006412; GO:0022625	ribosomal large subunit assembly [GO:0000027]; translation [GO:0006412]	Solyc01g104590.3|Ribosomal protein L3|Q6SKP4	4.1767	4.00497	4.09897	5.048	4.07118	4.49096	4.08018	3.8716	3.64427	4.21252	4.18765	4.34143	4.1857	187				-0.443168		0.21472	1.06512	0.0860761														20	20	10	43.2	43.2	26.2	44.407	0	91.951
A0A3Q7F6F2	Solyc01g096580	Ribosomal_S10 domain-containing protein	GO:0003723; GO:0003735; GO:0006412; GO:0015935	translation [GO:0006412]	Solyc01g096580.3|Ribosomal_S10 domain-containing protein|A0A3Q7F6F2	4.09113	3.29253	3.69976	4.54782	4.98284	5.4286	3.69814	3.0894	3.5669	4.96878	3.68818	4.99198	4.1705	188				-1.29195		0.116196	1.74358	0.0180475														6	6	6	43.1	43.1	43.1	13.697	0	12.895
Q672Q9	Solyc03g118410	Acyl carrier protein	GO:0006633	fatty acid biosynthetic process [GO:0006633]	Solyc03g118410.3|Acyl carrier protein|Q672Q9	4.7246	2.8784	3.03345	4.40387	4.36134	5.56818	4.88439	3.85625	4.67582	4.76679	3.65071	3.16774	4.16429	189	Barbaglia et al 2016			-1.23232		0.401776	0.550079	0.281787														4	4	4	23.3	23.3	23.3	14.172	0	16.015
A0A3Q7HRC2	Solyc08g067030	Uncharacterized protein	0	0	Solyc08g067030.3|Uncharacterized protein|A0A3Q7HRC2	8.43884	3.10178	3.10902	4.06534	5.43262	4.99392	3.57863	5.07654	4.80925	2.14285	2.7489	2.03575	4.12779	190				0.0525808		0.367495	0.604164	0.248792														17	17	17	43.4	43.4	43.4	40.756	0	115.65
A0A3Q7H1L7	Solyc04g077970	Pribosyltran domain-containing protein	GO:0003999; GO:0005737; GO:0006168; GO:0009116	adenine salvage [GO:0006168]; nucleoside metabolic process [GO:0009116]	Solyc04g077970.3|Pribosyltran domain-containing protein|A0A3Q7H1L7	4.26098	3.4266	4.1756	4.45967	4.27472	3.5131	4.25768	4.2312	3.77198	4.29813	4.3304	4.45231	4.12103	191				-0.128104		0.696142	0.216385	0.607596														11	11	11	52.6	52.6	52.6	28.9	0	111.12
A0A3Q7HGC8	Solyc05g053470	Uncharacterized protein	GO:0005524; GO:0042026	protein refolding [GO:0042026]	Solyc05g053470.3|Uncharacterized protein|A0A3Q7HGC8	4.38774	4.20456	4.65077	3.90684	4.10932	3.31086	3.71382	3.82294	4.13558	4.69036	4.44498	3.80717	4.09875	192				0.638684		0.272729	0.860877	0.13776														38	38	25	69.1	69.1	53.4	61.126	0	290.72
A0A3Q7FFM8	Solyc03g006450	4HBT domain-containing protein	0	0	Solyc03g006450.1|4HBT domain-containing protein|A0A3Q7FFM8	4.09649	3.75126	3.76985	3.21124	4.02238	3.14927	4.07555	4.32953	4.59974	4.17805	5.20408	4.57557	4.08025	193				0.411569		0.14013	1.59026	0.0256887														11	11	8	57.9	57.9	39	17.368	0	31.769
A0A3Q7HW81	Solyc09g007250	Ribos_L4_asso_C domain-containing protein	GO:0003735; GO:0005840; GO:0006412	translation [GO:0006412]	Solyc09g007250.3|Ribos_L4_asso_C domain-containing protein|A0A3Q7HW81	3.85833	4.02087	3.68882	4.77214	4.36977	4.56393	4.29792	3.82722	3.70962	3.98053	4.11433	3.75233	4.07965	194				-0.712608		0.108099	1.81813	0.015201														25	25	12	64.8	64.8	38.4	44.811	0	185.44
A0A3Q7IN91	Solyc10g086190	PfkB domain-containing protein	GO:0004001; GO:0006166	purine ribonucleoside salvage [GO:0006166]	Solyc10g086190.2|PfkB domain-containing protein|A0A3Q7IN91	4.16222	3.73765	4.22817	4.47297	4.30616	3.78509	4.28262	4.10819	3.25865	3.53943	4.47374	4.56377	4.07655	195				-0.145394		0.866026	0.0886465	0.815368														17	17	17	54.6	54.6	54.6	38.625	0	149.45
Q9M5A8	Solyc07g042250	Chaperonin 21	GO:0005524; GO:0005759; GO:0009507; GO:0009536; GO:0046872; GO:0046914; GO:0051082; GO:0051085; GO:0051087; GO:1901671	chaperone cofactor-dependent protein refolding [GO:0051085]; positive regulation of superoxide dismutase activity [GO:1901671]	Solyc07g042250.3|Chaperonin 21|Q9M5A8	4.94033	4.56586	4.22338	3.23091	4.27343	3.82907	4.62429	3.86976	3.72244	3.75109	3.87495	3.99286	4.07486	196				0.798719		0.286054	0.824728	0.149717														14	13	13	65.2	65.2	65.2	26.562	0	176.91
A0A3Q7FZG5	Solyc04g011400	NAD(P)-bd_dom domain-containing protein	0	0	Solyc04g011400.3|NAD(P)-bd_dom domain-containing protein|A0A3Q7FZG5	4.22824	3.53412	3.61543	4.62804	4.19409	4.40017	3.92238	4.15291	3.44852	4.64557	3.98373	4.0915	4.07039	197				-0.614838		0.273293	0.855972	0.139325														21	21	14	79	79	57.4	38.564	0	197.02
Q2MIK7	Q2MIK7	Photosystem II protein D1 (PSII D1 protein) (EC 1.10.3.9) (Photosystem II Q(B) protein)	#N/A	#N/A	|Photosystem II protein D1 (PSII D1 protein) (EC 1.10.3.9) (Photosystem II Q(B) protein)|Q2MIK7	3.9831	4.43278	4.24043	3.38898	3.71053	5.21722	4.62695	3.50315	5.17903	3.76332	3.82391	2.73985	4.05077	198				0.113196		0.537079	0.373095	0.42355														8	8	8	24.9	24.9	24.9	38.95	0	49.112
A0A3Q7FWE8	Solyc04g009030	Glyceraldehyde-3-phosphate dehydrogenase (EC 1.2.1.-)	GO:0006006; GO:0016620; GO:0050661; GO:0051287	glucose metabolic process [GO:0006006]	Solyc04g009030.3|Glyceraldehyde-3-phosphate dehydrogenase (EC 1.2.1.-)|A0A3Q7FWE8	4.10222	3.88108	3.5538	4.12426	3.93389	4.83918	4.61798	3.61593	4.18622	4.29708	3.6535	3.744	4.04576	199				-0.45341		0.628081	0.275826	0.529876														23	14	8	59.4	44.6	27.6	42.681	0	237.52
A0A3Q7G7F0	Solyc04g074300	S5 DRBM domain-containing protein	GO:0003723; GO:0003735; GO:0006412; GO:0015935	translation [GO:0006412]	Solyc04g074300.3|S5 DRBM domain-containing protein|A0A3Q7G7F0	3.228	3.65634	3.82908	4.72779	4.08288	4.47979	4.27767	3.96448	4.05499	3.99037	4.2778	3.93706	4.04219	200				-0.85901		0.125498	1.67202	0.0212802														19	19	19	53.6	53.6	53.6	30.576	0	211.69
Q40133	Q40133	Alcohol dehydrogenase homolog (Fragment)	0	0	|Alcohol dehydrogenase homolog (Fragment)|Q40133	4.25998	4.01979	4.20905	4.10152	4.27266	3.48774	5.08669	3.82082	4.18786	3.43019	4.1006	3.33178	4.02572	201				0.208964		0.396267	0.557799	0.276822														9	9	8	44.2	44.2	41	26.202	0	65.574
A0A3Q7GZX3	Solyc06g073310	Uncharacterized protein	GO:0003735; GO:0005840; GO:0006412; GO:0019843	translation [GO:0006412]	Solyc06g073310.3|Uncharacterized protein|A0A3Q7GZX3	3.63852	3.52498	3.78046	4.57347	4.05931	4.43845	4.11952	3.78038	3.6819	4.39429	4.24116	4.02988	4.02186	202			4	-0.709092		0.0966957	1.95654	0.0110524	+		1.84706	0.0142213	0.00156962	+		0.999541	0.100106	0.121727		-0.361176		13	13	4	66	66	21.1	21.93	0	82.52
A0A3Q7HSH1	Solyc08g074240	40S ribosomal protein S6	GO:0003735; GO:0005840; GO:0006412	translation [GO:0006412]	Solyc08g074240.3|40S ribosomal protein S6|A0A3Q7HSH1	3.71616	4.11285	3.83345	4.95224	3.51894	4.63413	4.38243	3.17477	4.02551	3.90934	4.28953	3.70557	4.02124	203				-0.480951		0.709257	0.205736	0.622679														13	13	4	44.6	44.6	12.9	28.321	0	77.317
A0A3Q7GG14	Solyc05g012950	Uncharacterized protein	GO:0008146	0	Solyc05g012950.2|Uncharacterized protein|A0A3Q7GG14	4.24393	4.06621	4.64731	3.19886	4.03022	2.68785	3.88093	4.10645	3.8987	4.4992	4.51997	4.45635	4.01967	204				1.0135		0.123098	1.68929	0.020451														23	23	14	43.2	43.2	25.7	71.044	0	140.19
A0A3Q7I738	Solyc09g075430	Ribosomal protein L19	GO:0003723; GO:0003735; GO:0006412; GO:0022625	translation [GO:0006412]	Solyc09g075430.3|Ribosomal protein L19|A0A3Q7I738	4.42416	4.46934	3.91609	4.69112	3.92266	3.77215	3.61388	4.17497	3.41115	3.8188	4.13601	3.68983	4.00335	205				0.14122		0.461027	0.460516	0.346325														9	9	3	35.8	35.8	16.1	25.184	0	38.032
A0A3Q7F980	Solyc02g084440	Fructose-bisphosphate aldolase (EC 4.1.2.13)	GO:0004332; GO:0006096	glycolytic process [GO:0006096]	Solyc02g084440.3|Fructose-bisphosphate aldolase (EC 4.1.2.13)|A0A3Q7F980	3.55555	3.46311	3.38962	4.29827	4.03736	5.51329	4.36478	3.55695	4.61182	3.79568	3.62235	3.79637	4.00043	206				-1.14688		0.210627	1.08686	0.0818725														21	18	9	49.1	46.3	26.1	41.899	0	230.35
A0A3Q7IZG8	Solyc11g068420	Ribosomal protein	GO:0003723; GO:0003735; GO:0006412; GO:0015934	translation [GO:0006412]	Solyc11g068420.2|Ribosomal protein|A0A3Q7IZG8	4.73836	3.9438	3.64635	4.92345	4.05837	4.60334	3.74574	3.55002	3.68501	3.20134	3.84559	3.97731	3.99322	207				-0.418885		0.228531	1.00998	0.0977283														8	8	3	33.8	33.8	15.3	24.58	0	28.288
A0A3Q7GPD2	Solyc05g053310	Stress-response A/B barrel domain-containing protein	0	0	Solyc05g053310.3|Stress-response A/B barrel domain-containing protein|A0A3Q7GPD2	3.71811	4.06022	4.22105	3.29403	4.46379	4.25335	3.92105	4.12091	4.0866	3.80651	3.65425	4.25009	3.9875	208				-0.00392946		0.97846	0.0124091	0.971831														3	3	3	34.9	34.9	34.9	11.991	0	6.992
A0A3Q7H9K1	Solyc07g044840	Uncharacterized protein	GO:0004619; GO:0005737; GO:0006007; GO:0030145	glucose catabolic process [GO:0006007]	Solyc07g044840.3|Uncharacterized protein|A0A3Q7H9K1	3.86354	3.80495	4.052	4.03079	3.49246	3.97646	3.39818	4.19902	3.75892	4.04954	4.33928	4.75976	3.97707	209				0.0735935		0.288552	0.815999	0.152757														32	32	32	73.2	73.2	73.2	61.142	0	323.31
P93207	P93207	14-3-3 protein 10	GO:0019904	0	|14-3-3 protein 10|P93207	4.09768	4.03924	4.74869	3.90811	3.7714	3.4012	3.30507	4.16965	3.38361	4.17397	4.01848	4.57872	3.96632	210	He et al 2016; Gaupels et al 2012;			0.60163		0.235131	0.990443	0.102225														17	14	11	70.2	60.3	50	28.624	0	182.06
A0A3Q7HI00	Solyc07g063910	Ribosomal_L2_C domain-containing protein	GO:0003735; GO:0005840; GO:0006412	translation [GO:0006412]	Solyc07g063910.3|Ribosomal_L2_C domain-containing protein|A0A3Q7HI00	4.26737	3.56555	3.90697	4.2151	4.10983	4.43571	4.06067	4.01918	3.88773	3.72237	3.38294	3.95692	3.96086	211				-0.340248		0.251247	0.934718	0.11622														12	12	3	51.9	51.9	11.9	28.229	0	37.734
A0A3Q7GNU4	Solyc06g009630	CP12 domain-containing protein	0	0	Solyc06g009630.1|CP12 domain-containing protein|A0A3Q7GNU4	3.67499	3.8953	3.84447	4.26651	3.31124	4.69344	3.2104	3.07993	4.46663	4.84639	4.62724	3.44612	3.94689	212				-0.28548		0.6591	0.246377	0.567052														7	7	7	48.8	48.8	48.8	14.051	0	159.27
A0A3Q7HYH9	Solyc09g014530	Bet_v_1 domain-containing protein	GO:0006952	defense response [GO:0006952]	Solyc09g014530.3|Bet_v_1 domain-containing protein|A0A3Q7HYH9	4.5133	3.37993	3.28862	5.55344	4.99881	4.90612	2.26162	3.95351	2.22184	3.22543	4.19278	4.8664	3.94682	213	Lin et al 2008;			-1.42551		0.148038	1.51638	0.0304524														6	6	6	27.3	27.3	27.3	17.101	0	45.733
A0A3Q7FWC7	Solyc03g122140	FMN hydroxy acid dehydrogenase domain-containing protein	GO:0010181; GO:0016491	0	Solyc03g122140.3|FMN hydroxy acid dehydrogenase domain-containing protein|A0A3Q7FWC7	3.98507	4.11483	4.45706	3.52875	4.16665	2.94964	3.2106	3.77365	3.96441	4.67641	4.34586	4.11326	3.94052	214				0.637307		0.228891	1.00903	0.0979421														23	23	19	65.6	65.6	53.4	39.407	0	165.07
A0A3Q7GB69	Solyc04g082630	Glyceraldehyde-3-phosphate dehydrogenase (EC 1.2.1.-)	GO:0006006; GO:0016620; GO:0050661; GO:0051287	glucose metabolic process [GO:0006006]	Solyc04g082630.3|Glyceraldehyde-3-phosphate dehydrogenase (EC 1.2.1.-)|A0A3Q7GB69	4.42117	4.23118	3.55979	3.99292	3.79307	4.61133	4.54183	3.73769	4.13706	3.92597	2.71774	3.56276	3.93604	215				-0.0617291		0.374409	0.592811	0.255381														27	27	10	50.8	50.8	26.5	50.939	0	239.28
A0A3Q7ENN1	Solyc01g100380	Calreticulin	GO:0005509; GO:0005788; GO:0006457; GO:0051082	protein folding [GO:0006457]	Solyc01g100380.3|Calreticulin|A0A3Q7ENN1	3.39584	3.31082	3.61293	4.32202	3.91873	4.18851	4.18535	3.69703	3.76278	4.24262	4.3677	4.18792	3.93269	216	Carella et al 2016		4	-0.703226		0.0570256	2.49006	0.00323545	+		2.03884	0.00914459	0	+		1.11586	0.0765846	0.0948916		-0.384365		20	20	20	58.2	58.2	58.2	44.664	0	125.86
Q2MIH0	Q2MIH0	Cytochrome b559 subunit alpha (PSII reaction center subunit V)	#N/A	#N/A	|Cytochrome b559 subunit alpha (PSII reaction center subunit V)|Q2MIH0	4.26612	4.20162	3.3266	3.71095	3.5318	4.35062	5.24273	3.51725	3.33497	3.89756	4.24259	3.39865	3.91846	217				0.0669915		0.98836	0.00659397	0.984932														2	2	2	22.9	22.9	22.9	9.3965	0	6.6647
A0A3Q7I9N3	Solyc07g055060	Uncharacterized protein	GO:0006099; GO:0008964; GO:0015977	carbon fixation [GO:0015977]; tricarboxylic acid cycle [GO:0006099]	Solyc07g055060.3|Uncharacterized protein|A0A3Q7I9N3	3.86235	3.71136	3.94323	4.4626	3.88586	4.61663	3.8664	4.01691	3.67406	3.26905	3.84167	3.78155	3.91097	218				-0.48272		0.196823	1.16296	0.0687135														62	62	33	64.1	64.1	38.1	109.95	0	323.31
A0A3Q7FZI2	Solyc04g012120	14_3_3 domain-containing protein	GO:0019904	0	Solyc04g012120.3|14_3_3 domain-containing protein|A0A3Q7FZI2	3.28051	3.67799	3.27282	4.21571	4.07992	3.72162	4.17472	3.92554	3.85992	4.27698	3.79879	4.55739	3.90349	219	He et al 2016; Gaupels et al 2012;			-0.595314		0.151736	1.47936	0.0331619														24	7	5	78.8	38	28.6	28.795	0	131.69
A0A3Q7IL99	Solyc10g081310	HIT domain-containing protein	GO:0003824	0	Solyc10g081310.2|HIT domain-containing protein|A0A3Q7IL99	3.80582	3.12943	3.59307	3.72825	4.07194	3.87525	4.00936	4.09391	3.79415	4.79903	3.38698	4.49004	3.8981	220				-0.382375		0.417701	0.524672	0.298764														7	7	7	45.8	45.8	45.8	17.225	0	42.486
A0A3Q7HVY6	Solyc09g005720	Ribosomal_L23eN domain-containing protein	GO:0003735; GO:0005840; GO:0006412	translation [GO:0006412]	Solyc09g005720.3|Ribosomal_L23eN domain-containing protein|A0A3Q7HVY6	4.14119	3.55448	3.26993	4.61205	3.96903	4.26549	4.02753	3.51376	3.51111	4.08128	4.05545	3.73023	3.89429	221				-0.626988		0.279571	0.840679	0.144318														12	12	10	43.1	43.1	32	17.219	0	30.675
A0A3Q7J3Q6	Solyc12g009140	Proteasome subunit alpha type (EC 3.4.25.1)	GO:0004298; GO:0005634; GO:0005737; GO:0006511; GO:0019773	ubiquitin-dependent protein catabolic process [GO:0006511]	Solyc12g009140.2|Proteasome subunit alpha type (EC 3.4.25.1)|A0A3Q7J3Q6	3.63777	3.45497	3.86707	4.13681	3.74209	3.74864	4.0097	4.18825	3.77584	4.06268	3.72364	4.33973	3.8906	222				-0.22258		0.395475	0.559075	0.27601														17	17	17	64.6	64.6	64.6	28.552	0	248.77
A0A3Q7EL64	Solyc01g094560	60S ribosomal protein L36	GO:0003735; GO:0005840; GO:0006412	translation [GO:0006412]	Solyc01g094560.3|60S ribosomal protein L36|A0A3Q7EL64	3.68133	3.66669	3.593	5.08324	4.09004	4.39476	3.97553	4.11215	3.86913	3.82512	2.15007	4.1589	3.88333	223				-0.875673		0.312287	0.727245	0.187394														8	8	8	40	40	40	12.37	0	23.12
A0A3Q7GJK2	Solyc05g043430	DLH domain-containing protein	GO:0016787	0	Solyc05g043430.3|DLH domain-containing protein|A0A3Q7GJK2	4.11743	2.76383	3.35417	3.53261	4.17438	3.58216	4.02927	4.23937	3.63163	4.5933	3.96247	4.4742	3.87123	224				-0.35124		0.289262	0.808022	0.155589														7	7	7	38.1	38.1	38.1	23.616	0	57.179
A0A3Q7FVJ9	Solyc03g121330	Ribosomal_L28e domain-containing protein	GO:0003735; GO:0005840; GO:0006412	translation [GO:0006412]	Solyc03g121330.3|Ribosomal_L28e domain-containing protein|A0A3Q7FVJ9	3.79237	3.13778	3.57267	4.45315	4.24814	3.6087	3.94598	3.71336	3.44719	4.45468	4.08502	3.94951	3.86738	225				-0.602391		0.242663	0.963477	0.108773														8	8	6	48.3	48.3	39.2	15.943	0	20.978
A0A3Q7J0T5	Solyc11g072450	ATP synthase subunit d, mitochondrial	GO:0000276; GO:0015078; GO:0015986	ATP synthesis coupled proton transport [GO:0015986]	Solyc11g072450.2|ATP synthase subunit d, mitochondrial|A0A3Q7J0T5	4.27463	4.23639	4.44893	3.95241	3.85213	3.34191	3.91241	2.85911	3.74623	3.70914	4.50843	3.51128	3.86275	226				0.604502		0.317214	0.716271	0.192189														14	14	14	64.3	64.3	64.3	19.793	0	80.713
A0A3Q7EQY6	Solyc01g102660	Uncharacterized protein	GO:0003824; GO:0005737; GO:0009072	aromatic amino acid family metabolic process [GO:0009072]	Solyc01g102660.3|Uncharacterized protein|A0A3Q7EQY6	3.12571	3.80367	4.47114	3.0943	3.62686	2.73773	4.07286	4.52319	3.73748	4.23	4.4657	4.45754	3.86218	227				0.647214		0.175873	1.30313	0.0497592														12	12	12	61.4	61.4	61.4	24.979	0	49.838
A0A3Q7F0D3	Solyc01g068400	Tubulin-specific chaperone A	GO:0005737; GO:0005874; GO:0007021; GO:0007023; GO:0048487	post-chaperonin tubulin folding pathway [GO:0007023]; tubulin complex assembly [GO:0007021]	Solyc01g068400.3|Tubulin-specific chaperone A|A0A3Q7F0D3	4.37812	2.5618	2.85148	4.38755	4.10819	4.32614	4.29185	3.34665	3.66539	3.84803	3.86099	4.68716	3.85945	228				-1.01016		0.363749	0.612093	0.244291														14	14	14	76.1	76.1	76.1	12.988	0	72.592
A0A3Q7H1U4	Solyc06g072120	40S ribosomal protein SA	GO:0000028; GO:0003735; GO:0006412; GO:0022627	ribosomal small subunit assembly [GO:0000028]; translation [GO:0006412]	Solyc06g072120.3|40S ribosomal protein SA|A0A3Q7H1U4	3.85282	3.75535	3.70835	4.62615	3.90205	3.87102	3.92171	3.69322	3.76995	3.60372	3.79846	3.71872	3.85179	229				-0.360897		0.306491	0.740844	0.181617														10	10	3	40.2	40.2	11.5	32.186	0	115.38
A0A3Q7EYX0	Solyc02g063130	Uncharacterized protein	GO:0003684; GO:0005634; GO:0006289; GO:0043161	nucleotide-excision repair [GO:0006289]; proteasome-mediated ubiquitin-dependent protein catabolic process [GO:0043161]	Solyc02g063130.3|Uncharacterized protein|A0A3Q7EYX0	3.99809	3.5445	3.62547	3.24052	3.79595	3.06001	4.09938	4.28377	3.72064	4.3794	3.93278	4.48272	3.84694	230				0.357192		0.149134	1.4921	0.032203														10	10	6	34.8	34.8	27.3	38.51	0	44.873
A0A3Q7IKU9	Solyc10g081030	NAC-A/B domain-containing protein	GO:0005854; GO:0016021	0	Solyc10g081030.2|NAC-A/B domain-containing protein|A0A3Q7IKU9	3.95197	4.02197	4.51043	4.21339	3.56108	3.58646	3.93961	3.88864	2.95692	4.05464	3.64238	3.74988	3.83978	231				0.37448		0.501481	0.41218	0.387097														8	8	5	61	61	29.7	21.467	0	194.67
A0A3Q7H0U0	Solyc06g076640	Peroxidase (EC 1.11.1.7)	GO:0003924; GO:0004601; GO:0005200; GO:0005525; GO:0005737; GO:0005874; GO:0006979; GO:0007017; GO:0020037; GO:0042744; GO:0046872	hydrogen peroxide catabolic process [GO:0042744]; microtubule-based process [GO:0007017]; response to oxidative stress [GO:0006979]	Solyc06g076640.3|Peroxidase (EC 1.11.1.7)|A0A3Q7H0U0	3.32591	2.09759	2.91175	5.29059	4.18565	4.71103	4.22507	4.06186	3.48201	3.37783	4.6298	3.67861	3.83147	232				-1.95067		0.117236	1.72625	0.0187822														30	30	11	52.9	52.9	23.6	83.795	0	323.31
A0A3Q7F2F3	Solyc02g070510	Proteasome subunit alpha type (EC 3.4.25.1)	GO:0004298; GO:0005634; GO:0005737; GO:0019773; GO:0043161	proteasome-mediated ubiquitin-dependent protein catabolic process [GO:0043161]	Solyc02g070510.3|Proteasome subunit alpha type (EC 3.4.25.1)|A0A3Q7F2F3	3.98845	3.42667	3.82148	3.88721	3.90241	3.88932	3.94755	3.74657	3.44582	4.33515	3.66176	3.87168	3.82701	233				-0.14745		0.711971	0.20308	0.626498														13	13	4	66.2	66.2	22.4	26.098	0	129.84
E9ND19	E9ND19	S-(hydroxymethyl)glutathione dehydrogenase (EC 1.1.1.284)	#N/A	#N/A	|S-(hydroxymethyl)glutathione dehydrogenase (EC 1.1.1.284)|E9ND19	4.12489	3.70891	3.89098	3.70231	3.71249	3.9101	3.54854	3.89206	3.30597	4.15613	3.76421	4.15909	3.82297	234				0.133297		0.29499	0.789916	0.162213														16	16	16	53	53	53	40.673	0	87.641
Q5NE17	Solyc11g007990	Malate dehydrogenase (EC 1.1.1.82)	GO:0005975; GO:0006099; GO:0006107; GO:0006108; GO:0006734; GO:0030060; GO:0046554	carbohydrate metabolic process [GO:0005975]; malate metabolic process [GO:0006108]; NADH metabolic process [GO:0006734]; oxaloacetate metabolic process [GO:0006107]; tricarboxylic acid cycle [GO:0006099]	Solyc11g007990.2|Malate dehydrogenase (EC 1.1.1.82)|Q5NE17	4.33393	2.82478	3.41567	3.79932	4.05927	4.00384	4.23973	3.99597	3.72197	4.14239	3.48681	3.59603	3.80164	235	Barnes et al 2004; Giavalisco et al 2006;			-0.429345		0.669893	0.237342	0.578973														22	22	22	47.1	47.1	47.1	48.449	0	185.31
P27056	P27056	Non-specific lipid-transfer protein 1 (LTP 1)	GO:0006869; GO:0008289	lipid transport [GO:0006869]	|Non-specific lipid-transfer protein 1 (LTP 1)|P27056	5.48036	3.72323	4.57823	1.39603	5.63399	2.38674	5.20661	4.16913	4.95635	3.43466	1.05285	3.32218	3.77836	236				1.45502		0.350551	0.638817	0.229712														5	3	3	44.7	25.4	25.4	11.6	0	6.0466
A0A3Q7J9P7	Solyc12g042920	Cytochrome c domain-containing protein	GO:0009055; GO:0020037; GO:0046872	0	Solyc12g042920.2|Cytochrome c domain-containing protein|A0A3Q7J9P7	3.7891	3.85898	4.1657	3.59273	3.61554	3.24998	4.08308	3.86076	3.06669	4.02972	4.17474	3.78691	3.77283	237				0.451845		0.366892	0.605539	0.248005														5	5	3	22.2	22.2	11.7	35.687	0	15.977
A0A3Q7ISV4	Solyc11g012110	Ribosomal_L6e_N domain-containing protein	GO:0003735; GO:0005840; GO:0006412	translation [GO:0006412]	Solyc11g012110.2|Ribosomal_L6e_N domain-containing protein|A0A3Q7ISV4	3.63815	3.8508	3.43562	3.9569	3.60264	3.95056	4.18038	3.11649	3.48688	4.20593	3.82598	3.95592	3.76719	238				-0.195174		0.552281	0.353419	0.443181														16	16	10	51.5	51.5	38	25.443	0	60.708
A0A3Q7HEZ3	Solyc05g050970	TRANSKETOLASE_1 domain-containing protein	GO:0004802	0	Solyc05g050970.3|TRANSKETOLASE_1 domain-containing protein|A0A3Q7HEZ3	4.30071	3.76318	3.77746	3.80727	4.00825	3.55476	3.3871	3.85055	3.03512	4.06795	3.80409	3.72747	3.75699	239				0.157027		0.336886	0.667013	0.215272														30	22	22	54.7	45.4	45.4	80.322	0	109.64
A0A3Q7HJ62	Solyc08g015690	Uncharacterized protein	GO:0009269	response to desiccation [GO:0009269]	Solyc08g015690.3|Uncharacterized protein|A0A3Q7HJ62	2.89098	3.25532	3.54126	3.92215	3.85853	3.64455	3.89201	4.15337	3.81735	3.91992	3.76714	4.32379	3.74887	240				-0.579223		0.113358	1.77708	0.0167078														17	17	16	60.6	60.6	54.6	38.656	0	90.653
A0A3Q7EI59	Solyc01g080280	Glutamine synthetase (EC 6.3.1.2)	GO:0004356; GO:0005524; GO:0006542	glutamine biosynthetic process [GO:0006542]	Solyc01g080280.3|Glutamine synthetase (EC 6.3.1.2)|A0A3Q7EI59	3.92054	3.37849	3.69892	3.57979	3.91336	5.1427	4.46948	3.01344	4.77032	2.98435	3.0749	2.99512	3.74512	241				-0.545966		0.303593	0.754782	0.175881														15	15	14	39.6	39.6	39.6	47.539	0	98.059
A0A3Q7IPI5	Solyc11g006690	Uncharacterized protein	GO:0003735; GO:0005840; GO:0006412	translation [GO:0006412]	Solyc11g006690.1|Uncharacterized protein|A0A3Q7IPI5	3.78143	3.50373	3.52769	3.97163	3.70437	4.09516	3.3717	3.60434	3.74373	3.71172	4.10005	3.57781	3.72445	242				-0.319435		0.332711	0.683872	0.207075														8	8	3	59.7	59.7	37.5	16.234	0	31.102
A0A3Q7GZ83	Solyc06g073300	60S ribosomal protein L27	GO:0003735; GO:0005840; GO:0006412	translation [GO:0006412]	Solyc06g073300.1|60S ribosomal protein L27|A0A3Q7GZ83	3.58251	3.79736	3.76242	3.72772	3.80975	3.79565	3.41673	3.55871	3.69251	4.11554	3.7109	3.71947	3.72411	243				-0.0636104		0.303016	0.758738	0.174286														6	6	6	39.3	39.3	39.3	15.627	0	16.383
A0A3Q7H2L1	Solyc04g079890	Uncharacterized protein	0	0	Solyc04g079890.3|Uncharacterized protein|A0A3Q7H2L1	2.12494	4.07331	4.15137	3.86041	2.46939	4.03229	2.07079	1.4284	3.69394	5.61952	6.15925	4.81329	3.70808	244				-0.0041577		0.139046	1.58584	0.0259516														6	6	6	48.6	48.6	48.6	25.388	0	240.37
A0A3Q7JBP6	Solyc12g056120	6-phosphogluconate dehydrogenase, decarboxylating (EC 1.1.1.44)	GO:0004616; GO:0006098; GO:0019521; GO:0050661	D-gluconate metabolic process [GO:0019521]; pentose-phosphate shunt [GO:0006098]	Solyc12g056120.1|6-phosphogluconate dehydrogenase, decarboxylating (EC 1.1.1.44)|A0A3Q7JBP6	4.02722	3.11592	3.39601	3.59873	4.21215	3.34944	3.46952	3.97087	3.22062	4.36927	3.71323	4.0033	3.70386	245				-0.207056		0.55567	0.349466	0.447233														30	30	26	75.8	75.8	67.9	54.421	0	252.52
A9LRT7	Solyc05g055760	Isopentenyl diphosphate isomerase (EC 5.3.3.2)	GO:0004452; GO:0009240; GO:0016787	isopentenyl diphosphate biosynthetic process [GO:0009240]	Solyc05g055760.3|Isopentenyl diphosphate isomerase (EC 5.3.3.2)|A9LRT7	3.91183	3.11878	3.36512	3.51078	3.86318	3.29206	3.1186	3.65534	3.01497	4.87519	4.88188	3.72991	3.6948	246				-0.0900933		0.167137	1.39605	0.0401741														12	12	8	61.7	61.7	40	27.186	0	138.38
Q9FZ05	Solyc07g009380	Xyloglucan endotransglucosylase/hydrolase (EC 2.4.1.207)	GO:0004553; GO:0005618; GO:0010411; GO:0016762; GO:0042546; GO:0048046; GO:0071555	cell wall biogenesis [GO:0042546]; cell wall organization [GO:0071555]; xyloglucan metabolic process [GO:0010411]	Solyc07g009380.3|Xyloglucan endotransglucosylase/hydrolase (EC 2.4.1.207)|Q9FZ05	3.21584	-0.196515	-2.55031	6.69297	6.56661	5.06897	3.15586	6.16596	5.87328	0.980487	6.98526	2.35206	3.69254	247				-5.95318		0.188349	1.21253	0.0613015														16	16	16	58.2	58.2	58.2	31.586	0	323.31
A0A3Q7EQZ3	Solyc01g005990	AAI domain-containing protein	GO:0016021	0	Solyc01g005990.3|AAI domain-containing protein|A0A3Q7EQZ3	3.00543	3.96262	3.77286	3.74892	3.34424	3.6871	3.08008	3.29256	3.98257	4.35541	4.39891	3.65561	3.69053	248				-0.0131146		0.386636	0.572355	0.267698														7	7	7	33.7	33.7	33.7	20.662	0	19.009
A0A3Q7HIP9	Solyc06g005940	Protein disulfide-isomerase (EC 5.3.4.1)	GO:0003756; GO:0004222; GO:0005524; GO:0005623; GO:0045454	cell redox homeostasis [GO:0045454]	Solyc06g005940.3|Protein disulfide-isomerase (EC 5.3.4.1)|A0A3Q7HIP9	3.66357	3.4508	3.48621	3.63558	3.7919	3.1161	3.83322	3.71415	3.62676	3.91312	3.80224	4.00067	3.66953	249				0.0190032		0.267928	0.889385	0.129008														39	39	35	27.1	27.1	24.9	146.08	0	323.31
A0A3Q7FS73	Solyc03g113800	Aldedh domain-containing protein	GO:0016620	0	Solyc03g113800.3|Aldedh domain-containing protein|A0A3Q7FS73	4.08286	3.26679	3.78753	3.9219	3.61957	3.76779	3.65637	3.61872	3.03834	3.85255	3.66703	3.73341	3.66774	250				-0.0573594		0.590856	0.314937	0.484242														22	22	20	52.5	52.5	50.5	55.952	0	187.33
O24030	O24030	Proteasome subunit alpha type-7 (EC 3.4.25.1) (20S proteasome alpha subunit D) (20S proteasome subunit alpha-4)	GO:0004175; GO:0004298; GO:0005634; GO:0005737; GO:0005839; GO:0010498; GO:0010499; GO:0019773; GO:0043161	proteasomal protein catabolic process [GO:0010498]; proteasomal ubiquitin-independent protein catabolic process [GO:0010499]; proteasome-mediated ubiquitin-dependent protein catabolic process [GO:0043161]	|Proteasome subunit alpha type-7 (EC 3.4.25.1) (20S proteasome alpha subunit D) (20S proteasome subunit alpha-4)|O24030	3.67933	3.1443	3.48188	4.23987	3.12727	3.77928	3.05858	3.90634	3.30526	3.94765	4.16131	4.00852	3.6533	251				-0.280306		0.359107	0.62096	0.239354														10	10	10	43.6	43.6	43.6	28.48	0	132.74
Q93YG7	Solyc08g066110	Profilin-2 (Minor food allergen Lyc e 1) (allergen Lyc e 1)	GO:0003785; GO:0005623; GO:0005856; GO:0005938; GO:0042989	sequestering of actin monomers [GO:0042989]	Solyc08g066110.3|Profilin-2 (Minor food allergen Lyc e 1) (allergen Lyc e 1)|Q93YG7	3.18571	2.441	0.985165	4.9001	3.57266	4.39967	1.65973	3.47955	4.64061	4.85192	4.49654	5.22229	3.65291	252	Carella et al 2016			-2.08685		0.177584	1.28943	0.0513533														9	4	2	45.8	37.4	17.6	14.257	0	36.719
Q672Q3	Solyc03g096460	Wound/stress protein	GO:0004096; GO:0020037	0	Solyc03g096460.3|Wound/stress protein|Q672Q3	2.43	4.22706	4.01706	3.10364	3.74719	2.17599	2.8756	3.27526	4.35572	4.23623	4.85707	4.49076	3.6493	253				0.549096		0.30312	0.758943	0.174204														7	7	7	33.2	33.2	33.2	20.33	0	85.792
O24031	O24031	Probable phospholipid hydroperoxide glutathione peroxidase (PHGPx) (EC 1.11.1.12)	GO:0004601; GO:0004602; GO:0005829; GO:0006979; GO:0047066	response to oxidative stress [GO:0006979]	|Probable phospholipid hydroperoxide glutathione peroxidase (PHGPx) (EC 1.11.1.12)|O24031	3.14255	4.03562	3.78465	2.76571	3.50704	3.30618	2.98577	4.08794	3.67764	4.13306	4.21743	4.09191	3.64462	254				0.461297		0.247432	0.945316	0.113418														9	9	9	42	42	42	18.847	0	35.893
A0A3Q7FR24	Solyc03g098730	Uncharacterized protein	GO:0004866	0	Solyc03g098730.1|Uncharacterized protein|A0A3Q7FR24	2.33484	2.6431	3.19127	2.61123	3.926	2.9078	3.77202	4.07185	3.58072	5.36221	4.88033	4.44654	3.64399	255			2	-0.425276		0.0525479	2.54643	0.00284168	+		0.379817	0.417045	0.363396			1.65055	0.022359	0.0502609		-1.08816		11	11	11	53.7	53.7	53.7	26.96	0	280.2
A0A3Q7HFP1	Solyc07g065120	Uncharacterized protein	GO:0006629; GO:0008081	lipid metabolic process [GO:0006629]	Solyc07g065120.3|Uncharacterized protein|A0A3Q7HFP1	3.15944	2.60841	2.63947	3.68808	3.94886	3.32393	4.01736	3.89007	3.51611	4.65983	3.98868	4.2787	3.64324	256			4	-0.851182		0.0560755	2.66625	0.00215649	+		1.54175	0.0287244	0.006	+		0.954669	0.111002	0.133582		-0.501223		13	13	13	22	22	22	82.143	0	135.08
A0A3Q7GVC7	Solyc06g061230	Uncharacterized protein	0	0	Solyc06g061230.3|Uncharacterized protein|A0A3Q7GVC7	-4.72517	2.99356	4.4352	5.76101	3.20799	3.56881	0.694893	1.75355	6.73823	5.95421	7.38916	5.90627	3.63981	257				-3.27807		0.363859	0.612562	0.244027														3	3	3	30.6	30.6	30.6	9.5369	0	66.824
A0A3Q7HZV3	Solyc09g010630	Uncharacterized protein	GO:0005524	0	Solyc09g010630.3|Uncharacterized protein|A0A3Q7HZV3	3.75809	3.38211	3.46195	4.22416	3.6314	3.91475	3.63857	3.64527	2.83089	3.94726	3.43943	3.79012	3.63867	258				-0.389387		0.372721	0.596188	0.253403														50	18	16	71.3	31.7	27.6	71.224	0	118.52
A0A494G8F6	Solyc00g006800	Uncharacterized protein	GO:0004801; GO:0005737; GO:0005975; GO:0006098	carbohydrate metabolic process [GO:0005975]; pentose-phosphate shunt [GO:0006098]	Solyc00g006800.3|Uncharacterized protein|A0A494G8F6	3.39404	3.48279	3.42923	3.62432	3.92973	3.11991	3.87235	3.74235	3.00498	4.11526	3.81262	4.09739	3.63542	259				-0.122634		0.336437	0.669566	0.21401														15	15	15	48.3	48.3	48.3	47.645	0	261.31
A0A3Q7F3F2	Solyc02g069850	40S ribosomal protein S25	GO:0005840	0	Solyc02g069850.3|40S ribosomal protein S25|A0A3Q7F3F2	4.58224	2.74132	0.754387	3.98432	4.57349	5.36083	3.7684	4.11167	3.35651	3.92993	2.14618	4.22682	3.62801	260				-1.9469		0.427176	0.507708	0.310665														7	7	2	49.1	49.1	19.4	11.968	0	36.807
A0A3Q7I6A1	Solyc09g082320	Proteasome subunit beta (EC 3.4.25.1)	GO:0004298; GO:0005634; GO:0005737; GO:0005839; GO:0051603	proteolysis involved in cellular protein catabolic process [GO:0051603]	Solyc09g082320.3|Proteasome subunit beta (EC 3.4.25.1)|A0A3Q7I6A1	3.80309	3.6646	3.25933	4.41875	3.48094	3.58281	3.54101	3.52551	3.3915	3.80841	3.45522	3.56389	3.62459	261				-0.251828		0.691749	0.22081	0.601437														9	9	9	46.1	46.1	46.1	22.632	0	31.119
A0A3Q7GMM2	Solyc06g007670	Ribosomal_L18_c domain-containing protein	GO:0003735; GO:0005840; GO:0006412; GO:0008097	translation [GO:0006412]	Solyc06g007670.3|Ribosomal_L18_c domain-containing protein|A0A3Q7GMM2	3.70241	3.73382	3.54526	4.2942	3.59812	3.94819	3.73519	3.35204	3.59756	3.36698	3.27816	3.22381	3.61465	262				-0.28634		0.147148	1.52984	0.0295229														11	11	8	37.3	37.3	28.6	37.989	0	44.722
A0A3Q7F3J4	Solyc01g088610	Uncharacterized protein	GO:0006457	protein folding [GO:0006457]	Solyc01g088610.3|Uncharacterized protein|A0A3Q7F3J4	4.17406	4.15691	3.84183	2.86748	3.44725	3.73532	3.97166	3.40105	3.56107	3.24581	3.25356	3.68431	3.61169	263				0.707583		0.20555	1.11053	0.0775303														7	7	7	47.4	47.4	47.4	14.93	0	54.894
K4Q1Y8	K4Q1Y8	Vacuolar H+-pyrophosphatase	GO:0004427; GO:0009678; GO:0016021	0	|Vacuolar H+-pyrophosphatase|K4Q1Y8	3.46163	4.01942	3.91108	3.50832	3.42123	3.36711	3.64843	3.31043	3.88111	3.12075	4.03737	3.63258	3.60996	264				0.365156		0.672712	0.235511	0.581418														17	17	5	20.8	20.8	7.3	80.197	0	95.462
A0A3Q7I6B9	Solyc09g082060	Cysteine synthase (EC 2.5.1.47)	GO:0004124; GO:0006535	cysteine biosynthetic process from serine [GO:0006535]	Solyc09g082060.3|Cysteine synthase (EC 2.5.1.47)|A0A3Q7I6B9	3.9425	3.87173	3.74484	3.8256	3.43954	3.544	2.93039	3.47694	3.49283	3.52869	3.71679	3.79556	3.60912	265				0.249976		0.188126	1.22	0.0602561														21	21	19	87.1	87.1	79.4	34.242	0	154.08
A0A3Q7ESV5	Solyc01g108390	Uncharacterized protein	GO:0004867; GO:0009611	response to wounding [GO:0009611]	Solyc01g108390.3|Uncharacterized protein|A0A3Q7ESV5	0.176275	-0.158326	1.21479	7.24683	2.80197	6.96211	1.27625	1.46154	5.55597	5.38582	6.58491	4.72569	3.60282	266				-5.25939		0.128092	1.65107	0.022332														4	4	4	88.6	88.6	88.6	7.7109	0	297.49
A0A3Q7GCQ7	Solyc05g013010	Sulfotransferase (EC 2.8.2.-)	GO:0008146	0	Solyc05g013010.3|Sulfotransferase (EC 2.8.2.-)|A0A3Q7GCQ7	3.51824	4.30652	3.87073	3.12254	3.60891	2.30091	3.03872	3.86788	3.57854	3.93334	4.07629	3.8846	3.59227	267				0.887706		0.227511	1.0145	0.0967165														21	12	12	62.3	41.8	41.8	37.169	0	78.331
A0A3Q7IS88	Solyc09g007270	PEROXIDASE_4 domain-containing protein	GO:0004601; GO:0006979; GO:0020037	response to oxidative stress [GO:0006979]	Solyc09g007270.3|PEROXIDASE_4 domain-containing protein|A0A3Q7IS88	3.22831	3.23467	3.98478	2.58485	3.69917	1.56533	4.59428	5.22189	3.32593	3.90532	3.09971	4.64181	3.5905	268				0.866133		0.285861	0.824621	0.149754														11	8	8	52	41.6	41.6	27.635	0	142.47
A0A3Q7H0E8	Solyc06g069090	40S ribosomal protein S7	GO:0003735; GO:0005840; GO:0006412	translation [GO:0006412]	Solyc06g069090.3|40S ribosomal protein S7|A0A3Q7H0E8	3.21145	3.24583	3.44652	4.21541	3.31885	4.414	3.71305	3.57415	3.16782	3.90991	3.75226	3.07547	3.58706	269				-0.681486		0.389745	0.567644	0.270617														13	13	5	56.5	56.5	28.3	22.127	0	120.31
A0A3Q7FKE1	Solyc03g082920	Uncharacterized protein	GO:0005524	0	Solyc03g082920.3|Uncharacterized protein|A0A3Q7FKE1	3.24247	3.87259	3.77155	3.51692	3.36997	3.20477	3.50943	3.53552	3.56631	3.75637	3.95024	3.74217	3.58652	270				0.264988		0.243658	0.958977	0.109906														33	29	8	49.1	45.2	15.1	73.488	0	323.31
A0A3Q7F1Z4	Solyc02g070500	Uncharacterized protein	0	0	Solyc02g070500.1|Uncharacterized protein|A0A3Q7F1Z4	3.19397	4.27954	4.1783	2.86273	2.74553	3.12062	3.75923	4.00019	3.54616	3.68286	4.04143	3.57279	3.58195	271				0.974313		0.151549	1.47458	0.0335287														7	7	7	55.1	55.1	55.1	16.9	0	44.979
P22240	Solyc02g084850	Abscisic acid and environmental stress-inducible protein TAS14 (Dehydrin TAS14)	GO:0005829; GO:0009414; GO:0009631; GO:0009737	cold acclimation [GO:0009631]; response to abscisic acid [GO:0009737]; response to water deprivation [GO:0009414]	Solyc02g084850.3|Abscisic acid and environmental stress-inducible protein TAS14 (Dehydrin TAS14)|P22240	5.83599	7.29941	7.52414	-1.78017	2.96054	-4.36761	3.29452	4.63809	3.52259	5.14338	3.19169	5.70939	3.581	272	Carella et al 2016		1	7.94892		0.0853617	2.06303	0.00864912	+		1.64163	0.0228227	0.00338144	+		0.424275	0.376466	0.419339		-0.863089		7	7	7	36.2	36.2	36.2	13.948	0	70.315
A0A3Q7GH43	Solyc03g115990	Uncharacterized protein	GO:0005975; GO:0006099; GO:0006108; GO:0030060	carbohydrate metabolic process [GO:0005975]; malate metabolic process [GO:0006108]; tricarboxylic acid cycle [GO:0006099]	Solyc03g115990.2|Uncharacterized protein|A0A3Q7GH43	3.79918	3.77635	3.59976	3.41813	3.71424	2.77635	3.79361	3.50173	3.37884	3.73158	3.85396	3.54158	3.57378	273				0.422189		0.412722	0.532249	0.293596														18	18	9	45.6	45.6	31.6	56.394	0	102.51
A0A494G8J8	Solyc00g009020	Uncharacterized protein	GO:0009555	pollen development [GO:0009555]	Solyc00g009020.3|Uncharacterized protein|A0A494G8J8	3.25844	3.98113	3.93126	3.59422	3.65176	3.18951	2.98912	3.16446	3.71117	3.56954	4.31712	3.20851	3.54719	274				0.245112		0.65652	0.250419	0.561799														14	14	14	57.9	57.9	57.9	27.713	0	47.391
A0A3Q7FN07	Solyc03g097800	V-type proton ATPase subunit C	GO:0015078; GO:0033180	0	Solyc03g097800.3|V-type proton ATPase subunit C|A0A3Q7FN07	3.39532	3.32095	3.74119	3.50536	3.53157	3.25117	3.34977	3.54123	3.22683	3.74452	4.1881	3.75233	3.5457	275				0.0564508		0.175497	1.316	0.0483058														21	21	21	64.6	64.6	64.6	42.812	0	121.01
A0A3Q7FLI5	Solyc02g067460	Uncharacterized protein	GO:0005741; GO:0008308	0	Solyc02g067460.3|Uncharacterized protein|A0A3Q7FLI5	2.67923	3.63309	3.79512	3.7209	3.45805	3.69196	3.82254	2.81479	3.70032	3.77854	4.25651	3.14492	3.54133	276				-0.254493		0.863185	0.0911065	0.810762														10	10	7	42.8	42.8	34.4	29.559	0	150.1
A0A3Q7HK83	Solyc08g006720	Glutathione peroxidase	GO:0004602; GO:0006979	response to oxidative stress [GO:0006979]	Solyc08g006720.3|Glutathione peroxidase|A0A3Q7HK83	3.67089	3.86836	4.01813	2.26198	4.0301	2.54889	3.31537	3.34477	3.38331	4.03768	4.4169	3.55924	3.53797	277				0.905474		0.269146	0.879141	0.132087														14	14	14	57.1	57.1	57.1	26.204	0	65.436
Q84LB6	Q84LB6	Succinate--CoA ligase [ADP-forming] subunit beta, mitochondrial (EC 6.2.1.5) (Succinyl-CoA synthetase beta chain) (SCS-beta)	GO:0000287; GO:0004775; GO:0004776; GO:0005507; GO:0005524; GO:0005739; GO:0006099; GO:0006104; GO:0006105; GO:0042709; GO:0046686	response to cadmium ion [GO:0046686]; succinate metabolic process [GO:0006105]; succinyl-CoA metabolic process [GO:0006104]; tricarboxylic acid cycle [GO:0006099]	|Succinate--CoA ligase [ADP-forming] subunit beta, mitochondrial (EC 6.2.1.5) (Succinyl-CoA synthetase beta chain) (SCS-beta)|Q84LB6	3.34229	3.47773	3.61648	3.89549	3.47554	3.19838	3.369	3.47662	3.35221	3.82085	3.66989	3.7564	3.53757	278				-0.0443061		0.350539	0.638524	0.229867														22	22	22	48	48	48	44.839	0	105.78
A0A3Q7ENE0	Solyc01g097460	Uncharacterized protein	GO:0004751; GO:0009052	pentose-phosphate shunt, non-oxidative branch [GO:0009052]	Solyc01g097460.3|Uncharacterized protein|A0A3Q7ENE0	3.57596	2.91761	2.62049	3.27403	3.86962	4.25482	4.09981	2.45938	4.31165	4.19483	3.50426	3.35722	3.53664	279				-0.761467		0.620166	0.282254	0.522091														14	14	14	69.3	69.3	69.3	31.147	0	147.93
A0A3Q7FH23	Solyc03g020030	Uncharacterized protein	GO:0004867	0	Solyc03g020030.3|Uncharacterized protein|A0A3Q7FH23	2.78189	5.97273	5.39708	5.92038	-0.0201159	4.98688	-0.469027	-3.93102	4.11657	5.35432	7.55033	4.74248	3.53354	280				1.08819		0.268438	0.888339	0.129319														17	17	3	77.8	77.8	10.1	22.653	0	128.39
A0A3Q7EJA4	Solyc01g088560	Uncharacterized protein	GO:0003924; GO:0005525	0	Solyc01g088560.3|Uncharacterized protein|A0A3Q7EJA4	3.09257	3.43891	3.79814	4.06415	3.03146	3.57454	3.85138	2.93075	3.41032	3.73938	3.95274	3.46715	3.52929	281				-0.113514		0.833727	0.110804	0.774811														12	12	7	53.8	53.8	30.8	23.098	0	84.223
A0A3Q7GU88	Solyc04g026100	Uncharacterized protein	GO:0003735; GO:0005840; GO:0006412	translation [GO:0006412]	Solyc04g026100.1|Uncharacterized protein|A0A3Q7GU88	3.589	3.53414	3.51212	4.29603	2.97626	4.05161	3.31799	2.8928	3.32785	4.04487	3.29914	3.32077	3.51355	282				-0.229552		0.554001	0.351963	0.444669														8	8	3	57.1	57.1	23.1	16.651	0	64.761
G8Z279	G8Z279	Hop-interacting protein THI113	GO:0005634; GO:0005737; GO:0030246; GO:0042742; GO:0090332	defense response to bacterium [GO:0042742]; stomatal closure [GO:0090332]	|Hop-interacting protein THI113|G8Z279	2.67842	2.9687	3.10605	3.53535	3.44539	3.8134	3.51917	3.48048	3.48715	3.70581	4.0498	4.29432	3.507	283			4	-0.680322		0.0482927	2.85122	0.00140858	+		1.8119	0.0154206	0.0028642	+		1.41779	0.0382132	0.066		-0.521043		7	7	7	35.8	35.8	35.8	37.305	0	66.222
Q9SDZ6	Solyc06g068090	Phospholipase D alpha (Phospholipase D alpha (Fragment)) (Fragment)	GO:0004630; GO:0005509; GO:0016020; GO:0046470	phosphatidylcholine metabolic process [GO:0046470]	Solyc06g068090.3|Phospholipase D alpha (Phospholipase D alpha (Fragment)) (Fragment)|Q9SDZ6	3.48612	3.05846	3.22797	3.82292	3.51517	3.44872	3.71842	3.52718	3.0702	3.83149	3.65973	3.6994	3.50548	284	Barbaglia et al 2016			-0.338087		0.274981	0.852367	0.140486														36	36	34	50.8	50.8	48.1	92.199	0	203.16
A0A3Q7F9M7	Solyc02g086730	Uncharacterized protein	GO:0003735; GO:0005840; GO:0006412	translation [GO:0006412]	Solyc02g086730.2|Uncharacterized protein|A0A3Q7F9M7	3.58422	3.34748	3.31402	3.40159	3.42407	3.95526	3.58658	3.15233	3.49817	3.82605	3.62216	3.27227	3.49868	285				-0.178398		0.789428	0.144973	0.716188														10	10	10	57.2	57.2	57.2	30.806	0	159.13
A0A3Q7IAU4	Solyc10g007600	FMN hydroxy acid dehydrogenase domain-containing protein	GO:0010181; GO:0016491	0	Solyc10g007600.3|FMN hydroxy acid dehydrogenase domain-containing protein|A0A3Q7IAU4	4.21409	3.18824	2.69691	5.78485	3.81745	5.13237	3.79543	1.71391	3.11434	1.77898	4.02562	2.63383	3.49133	286				-1.54514		0.237404	0.982286	0.104163														21	21	15	63.9	63.9	53.6	40.683	0	255.06
A0A3Q7IWT8	Solyc11g042930	Uncharacterized protein	GO:0006511	ubiquitin-dependent protein catabolic process [GO:0006511]	Solyc11g042930.2|Uncharacterized protein|A0A3Q7IWT8	3.40016	3.7879	3.55186	3.23384	2.66467	3.40132	3.45802	4.07465	2.92555	3.60749	3.66287	3.98946	3.47982	287				0.48003		0.376122	0.590396	0.256805														10	10	4	60.6	60.6	34.2	17.498	0	134.72
A0A3Q7HH22	Solyc07g063190	Thioredoxin domain-containing protein	GO:0005623; GO:0006662; GO:0015035; GO:0045454	cell redox homeostasis [GO:0045454]; glycerol ether metabolic process [GO:0006662]	Solyc07g063190.3|Thioredoxin domain-containing protein|A0A3Q7HH22	4.36225	2.86649	3.06836	2.94904	3.4972	3.96747	3.5077	1.53246	4.76989	4.45705	3.37291	3.35054	3.47511	288				-0.0388714		0.961999	0.0208291	0.953171														7	6	5	35.3	31.2	27.2	24.058	0	39.467
P27161	Solyc03g098050	Calmodulin (CaM)	GO:0005509; GO:0019722	calcium-mediated signaling [GO:0019722]	Solyc03g098050.3|Calmodulin (CaM)|P27161	3.86001	2.38367	2.71623	3.55995	3.86995	3.51566	3.69181	3.8928	2.99189	3.78021	3.64407	3.79043	3.47472	289	Barnes et al 2004; Yoo et al 2002;			-0.661883		0.389753	0.567387	0.270778														12	5	5	82.6	65.1	65.1	16.932	0	114.31
A0A3Q7FIV4	Solyc03g034380	AAI domain-containing protein	GO:0006869	lipid transport [GO:0006869]	Solyc03g034380.1|AAI domain-containing protein|A0A3Q7FIV4	0.772991	5.56466	4.77778	6.48562	-3.91532	5.81215	-0.343342	-1.12342	4.90758	6.97707	8.16939	3.53722	3.46853	290				0.910993		0.56827	0.33533	0.46203														7	7	7	66	66	66	10.759	0	90.902
A0A3Q7FCZ7	Solyc02g091920	Xyloglucan endotransglucosylase/hydrolase (EC 2.4.1.207)	GO:0004553; GO:0005618; GO:0010411; GO:0016762; GO:0042546; GO:0048046; GO:0071555	cell wall biogenesis [GO:0042546]; cell wall organization [GO:0071555]; xyloglucan metabolic process [GO:0010411]	Solyc02g091920.3|Xyloglucan endotransglucosylase/hydrolase (EC 2.4.1.207)|A0A3Q7FCZ7	3.46169	0.340228	-0.233339	6.15123	4.07644	4.24636	2.73075	3.17374	4.33654	4.69359	5.70436	2.89798	3.46496	291				-3.63515		0.178812	1.28179	0.052265														7	7	7	27.1	27.1	27.1	33.479	0	32.343
A0A3Q7HPM9	Solyc08g061850	KH type-2 domain-containing protein	GO:0003723; GO:0003735; GO:0006412; GO:0015935	translation [GO:0006412]	Solyc08g061850.3|KH type-2 domain-containing protein|A0A3Q7HPM9	3.43591	3.36654	3.90816	3.99987	3.38493	3.40858	3.25026	3.29266	3.26922	3.54658	3.49504	3.08097	3.45323	292				-0.027592		0.523406	0.387325	0.409897														18	18	7	59.7	59.7	23.5	26.49	0	64.654
A0A3Q7GLS8	Solyc05g053070	Uncharacterized protein	GO:0046872	0	Solyc05g053070.3|Uncharacterized protein|A0A3Q7GLS8	2.77545	3.49559	4.51119	4.57623	2.9568	3.12658	3.78331	3.13449	3.22866	3.08334	4.28707	2.44392	3.45022	293				0.040871		0.962475	0.0204671	0.953966														4	4	4	40.7	40.7	40.7	13.876	0	34.384
Q6RHY0	Solyc03g093130	Xyloglucan endotransglucosylase/hydrolase (EC 2.4.1.207)	GO:0004553; GO:0005618; GO:0010411; GO:0016762; GO:0042546; GO:0048046; GO:0071555	cell wall biogenesis [GO:0042546]; cell wall organization [GO:0071555]; xyloglucan metabolic process [GO:0010411]	Solyc03g093130.3|Xyloglucan endotransglucosylase/hydrolase (EC 2.4.1.207)|Q6RHY0	2.62392	-1.49115	-0.357002	5.29338	5.35013	5.52448	4.35719	3.99207	4.3196	3.00553	4.46156	4.199	3.43989	294			4	-5.13074		0.0542162	2.53242	0.00293482	+		1.85443	0.0139821	0.00158974	+		0.292333	0.510114	0.569797		0.334254		11	10	2	42.2	37.3	9.1	32.154	0	114.62
A0A3Q7EMP9	Solyc01g098000	EF1_GNE domain-containing protein	GO:0003746; GO:0005853	0	Solyc01g098000.3|EF1_GNE domain-containing protein|A0A3Q7EMP9	3.20239	2.28485	3.18826	3.65869	3.74154	3.13308	3.8028	3.46347	3.28577	4.17665	3.56035	3.77334	3.43926	295				-0.61927		0.20157	1.13068	0.0740151														12	8	8	55.2	38.6	38.6	26.117	0	87.062
A0A3Q7HLK8	Solyc08g014340	Cysteine synthase (EC 2.5.1.47)	GO:0004124; GO:0006535	cysteine biosynthetic process from serine [GO:0006535]	Solyc08g014340.3|Cysteine synthase (EC 2.5.1.47)|A0A3Q7HLK8	3.42207	3.17081	3.62012	3.62563	3.27161	3.22043	3.64261	3.47027	3.57504	3.28462	3.51034	3.42701	3.43671	296				0.0317799		0.656634	0.249845	0.562542														18	17	17	67.9	64.5	64.5	40.939	0	183.59
A0A3Q7EMD8	Solyc01g097350	Uncharacterized protein	0	0	Solyc01g097350.3|Uncharacterized protein|A0A3Q7EMD8	3.40706	3.19293	3.17279	2.67503	3.22833	2.37646	3.75767	3.90824	3.32908	4.09914	4.04796	4.01519	3.43416	297			2	0.497652		0.0557037	2.66014	0.00218705	+		0.890209	0.128763	0.0454857			1.04322	0.090527	0.108333		-0.389101		15	15	15	60.6	60.6	60.6	36.215	0	125.49
A0A3Q7F5X2	Solyc02g082000	Uncharacterized protein	GO:0003723; GO:0003735; GO:0006412; GO:0015935	translation [GO:0006412]	Solyc02g082000.3|Uncharacterized protein|A0A3Q7F5X2	3.69431	3.17207	3.23444	4.20853	3.25966	4.14746	3.33723	2.99341	3.39828	3.32506	3.37517	3.00611	3.42931	298				-0.504937		0.275334	0.847556	0.142051														10	10	7	74.2	74.2	60.3	17.286	0	67.65
A0A3Q7ETC3	Solyc01g109520	Uncharacterized protein	GO:0003924; GO:0005525	0	Solyc01g109520.3|Uncharacterized protein|A0A3Q7ETC3	3.05117	3.27648	3.80868	3.49358	3.62165	2.93604	3.25511	3.43797	3.34531	3.52345	3.63495	3.43256	3.40141	299				0.0283531		0.872851	0.0840661	0.824013														9	9	3	58.3	58.3	24.3	23.014	0	45.424
Q4A3Y6	Q4A3Y6	Peroxidase (EC 1.11.1.7) (Fragment)	GO:0004601; GO:0005576; GO:0006979; GO:0020037; GO:0042744; GO:0046872	hydrogen peroxide catabolic process [GO:0042744]; response to oxidative stress [GO:0006979]	|Peroxidase (EC 1.11.1.7) (Fragment)|Q4A3Y6	-0.746073	2.72397	0.879536	6.12845	3.95144	5.42588	3.3655	2.80251	5.24057	1.12403	5.58757	4.24543	3.39407	300				-4.21611		0.202527	1.12094	0.0756935														16	16	16	72.9	72.9	72.9	31.743	0	323.31
A0A3Q7H377	Solyc07g005100	Glyco_18 domain-containing protein	GO:0005975; GO:0008061	carbohydrate metabolic process [GO:0005975]	Solyc07g005100.3|Glyco_18 domain-containing protein|A0A3Q7H377	4.26474	3.96556	4.30149	2.82162	2.2598	2.76234	1.97992	2.48386	3.29454	4.14682	5.24679	3.02206	3.37913	301				1.56268		0.140234	1.59346	0.0255														13	13	13	31.6	31.6	31.6	41.85	0	142.88
P93212	P93212	14-3-3 protein 7	GO:0019904	0	|14-3-3 protein 7|P93212	3.27781	3.06365	2.86917	3.94221	3.66935	3.31243	3.42779	3.43471	3.04379	3.51503	2.70631	4.28131	3.37863	302	He et al 2016; Gaupels et al 2012;			-0.571124		0.582821	0.320998	0.477531														16	11	11	69.8	56.7	56.7	28.814	0	134.71
A0A3Q7F6X3	Solyc01g097450	PITH domain-containing protein	0	0	Solyc01g097450.3|PITH domain-containing protein|A0A3Q7F6X3	3.81432	2.87885	2.87273	3.60142	3.5071	3.47252	3.79563	2.29409	3.07752	4.05464	3.14888	3.91991	3.3698	303				-0.338383		0.555896	0.348708	0.448014														4	4	4	33.5	33.5	33.5	19.62	0	58.517
A0A3Q7IZU0	Solyc11g068510	Uncharacterized protein	GO:0016021	0	Solyc11g068510.2|Uncharacterized protein|A0A3Q7IZU0	3.6265	3.81024	3.5503	3.31732	2.96868	2.83472	3.47554	3.10129	3.53129	3.39825	3.44933	3.26548	3.36075	304				0.6221		0.139485	1.59874	0.0251916														2	2	2	30.6	30.6	30.6	13.498	0	38.666
A0A3Q7FZ69	Solyc04g007795	Bet_v_1 domain-containing protein	GO:0006952	defense response [GO:0006952]	Solyc04g007795.1|Bet_v_1 domain-containing protein|A0A3Q7FZ69	3.96876	2.69402	2.55342	4.23786	2.99572	3.75233	2.97515	2.79064	3.04799	3.11449	3.74477	4.36386	3.35325	305	Lin et al 2008;			-0.589905		0.426463	0.510733	0.308508														5	5	3	35.8	35.8	24.2	11.008	0	16.149
Q8GZR6	Solyc11g069380	GcpE	GO:0005506; GO:0009507; GO:0016114; GO:0019288; GO:0046429	isopentenyl diphosphate biosynthetic process, methylerythritol 4-phosphate pathway [GO:0019288]; terpenoid biosynthetic process [GO:0016114]	Solyc11g069380.2|GcpE|Q8GZR6	3.92496	3.17989	3.47409	3.29277	3.89988	3.32084	3.09885	3.09706	3.15346	3.47584	3.80652	2.39658	3.34339	306				0.0218166		0.708015	0.206878	0.621043														38	38	38	61.9	61.9	61.9	82.229	0	323.31
Q49B52	Q49B52	Monodehydroascorbate reductase (EC 1.6.5.4)	GO:0016656; GO:0050660	0	|Monodehydroascorbate reductase (EC 1.6.5.4)|Q49B52	3.4879	2.17264	2.49665	3.83354	3.57935	3.86897	3.09038	3.63754	2.832	4.0156	3.34032	3.75291	3.34232	307	Walz et al. 2002, 2004; Giavalisco et al 2006			-1.04156		0.188061	1.20538	0.0623195														20	20	20	51.2	51.2	51.2	52.546	0	135.15
A0A3Q7I8A0	Solyc09g091840	Glutathione reductase (GRase) (EC 1.8.1.7)	GO:0004362; GO:0005623; GO:0006749; GO:0009055; GO:0045454; GO:0050660; GO:0050661	cell redox homeostasis [GO:0045454]; glutathione metabolic process [GO:0006749]	Solyc09g091840.3|Glutathione reductase (GRase) (EC 1.8.1.7)|A0A3Q7I8A0	3.25596	2.80959	2.81966	3.47955	3.36256	3.39095	3.47175	3.82992	3.05743	3.45408	3.56174	3.53479	3.33566	308	Alosi et al 1988			-0.449283		0.19778	1.15091	0.0706457														18	18	18	45.1	45.1	45.1	55.036	0	98.718
A0A3Q7JDM3	Solyc12g096120	Ubiquitin-fold modifier 1	GO:0071569	protein ufmylation [GO:0071569]	Solyc12g096120.2|Ubiquitin-fold modifier 1|A0A3Q7JDM3	4.63596	3.28299	4.22807	2.36438	3.28117	4.81181	2.19678	3.08355	2.64445	2.10837	3.60869	3.57137	3.31813	309				0.563222		0.417226	0.526085	0.297794														8	8	8	78.8	78.8	78.8	10.403	0	93.785
A0A3Q7E824	Solyc01g006280	Uncharacterized protein	GO:0004329; GO:0005524	0	Solyc01g006280.3|Uncharacterized protein|A0A3Q7E824	3.382	2.57805	2.58849	4.0656	3.36368	3.81645	3.80849	3.14982	2.83348	3.24861	3.61482	3.29697	3.3122	310				-0.899061		0.258368	0.915065	0.1216														24	24	24	42.7	42.7	42.7	67.326	0	122.78
A0A3Q7HYX4	Solyc09g008800	TRASH domain-containing protein	0	0	Solyc09g008800.3|TRASH domain-containing protein|A0A3Q7HYX4	3.19102	2.82329	3.32706	4.33762	3.54675	3.88311	3.25636	2.77361	3.12919	3.09441	3.34194	3.00076	3.30876	311				-0.808702		0.112095	1.7841	0.01644														8	8	2	37.7	37.7	6.2	18.367	0	31.029
A0A3Q7E7T6	Solyc01g006160	Uncharacterized protein	GO:0003735; GO:0005840; GO:0006414	translational elongation [GO:0006414]	Solyc01g006160.3|Uncharacterized protein|A0A3Q7E7T6	2.05646	1.95189	3.37885	3.78543	3.78736	4.39894	2.82758	2.77967	3.5977	4.11672	3.71644	3.2308	3.30232	312				-1.52818		0.152646	1.459	0.0347535														3	3	2	73.2	73.2	58.9	11.351	0	37.678
A6N6K8	A6N6K8	Phenylacetaldehyde reductase	GO:0016491; GO:0016616; GO:0050662	0	|Phenylacetaldehyde reductase|A6N6K8	3.23312	3.0096	3.19327	3.83805	3.01934	3.69958	3.46551	3.09135	2.97878	3.3416	3.08488	3.59347	3.29571	313				-0.373657		0.536893	0.374703	0.421985														14	14	6	42.5	42.5	12.5	35.468	0	50.929
A0A3Q7GRE5	Solyc06g050120	Ribosomal_L7Ae domain-containing protein	GO:0042254; GO:1990904	ribosome biogenesis [GO:0042254]	Solyc06g050120.3|Ribosomal_L7Ae domain-containing protein|A0A3Q7GRE5	3.30968	3.39926	3.39093	4.05135	3.40855	3.65583	3.43323	2.30472	3.3431	2.75406	3.14014	3.30447	3.29128	314				-0.338623		0.311001	0.731527	0.185555														12	12	2	38.2	38.2	5.4	29.4	0	44.938
A0A3Q7IA99	Solyc10g006650	Flavodoxin-like domain-containing protein	GO:0003955; GO:0010181	0	Solyc10g006650.3|Flavodoxin-like domain-containing protein|A0A3Q7IA99	3.28483	2.8294	2.73358	3.77896	3.36361	2.779	3.0673	3.7338	2.70673	3.67928	3.28443	4.11424	3.2796	315				-0.357919		0.405747	0.540571	0.288024														9	9	7	56.2	56.2	42.9	21.668	0	69.879
A0A3Q7J100	Solyc11g072270	Uncharacterized protein	GO:0005509	0	Solyc11g072270.2|Uncharacterized protein|A0A3Q7J100	3.92179	2.43237	2.74433	3.5646	3.20594	2.76029	3.26762	3.39929	3.10087	3.63991	3.32052	3.96095	3.27654	316				-0.144113		0.590713	0.314425	0.484813														12	12	8	81	81	61.9	16.548	0	50.866
A0A3Q7IW61	Solyc11g044230	Costars domain-containing protein	0	0	Solyc11g044230.2|Costars domain-containing protein|A0A3Q7IW61	3.0471	2.64372	3.38486	2.92127	2.02918	3.03914	2.51076	4.42782	4.13563	3.38732	4.57703	2.93775	3.25347	317				0.362027		0.4476	0.478073	0.332604														5	5	5	59.3	59.3	59.3	9.7231	0	20.777
A0A3Q7E8I1	Solyc01g005560	Isocitrate dehydrogenase [NADP] (EC 1.1.1.42)	GO:0000287; GO:0004450; GO:0006099; GO:0006102; GO:0051287	isocitrate metabolic process [GO:0006102]; tricarboxylic acid cycle [GO:0006099]	Solyc01g005560.3|Isocitrate dehydrogenase [NADP] (EC 1.1.1.42)|A0A3Q7E8I1	3.15466	3.14354	3.46762	3.21604	3.13291	3.37786	2.64389	3.39515	2.62704	3.60233	3.69778	3.47496	3.24448	318				0.0129989		0.183544	1.25751	0.0552707														22	22	14	52.8	52.8	32.3	46.688	0	323.31
A0A3Q7EIY6	Solyc01g087120	Uncharacterized protein	GO:0015986; GO:0016020; GO:0046933	ATP synthesis coupled proton transport [GO:0015986]	Solyc01g087120.3|Uncharacterized protein|A0A3Q7EIY6	3.2157	3.44124	3.70723	3.33109	3.12897	2.7165	3.38017	2.89398	3.52672	3.03357	3.3948	3.15396	3.24366	319				0.39587		0.523945	0.386761	0.41043														16	16	16	54	54	54	26.475	0	49.054
A0A3Q7FTS1	Solyc03g115360	Uncharacterized protein	GO:0003735; GO:0005840; GO:0006412	translation [GO:0006412]	Solyc03g115360.3|Uncharacterized protein|A0A3Q7FTS1	3.70303	3.36012	3.34345	2.61804	3.81649	3.97716	2.09682	3.4204	2.10599	3.54037	3.51997	3.3493	3.23759	320				-0.00169532		0.297636	0.775988	0.167499														9	9	6	60.1	60.1	48.3	16.068	0	37.543
A0A3Q7HDJ6	Solyc07g047850	Chlorophyll a-b binding protein, chloroplastic	GO:0009522; GO:0009523; GO:0009535; GO:0009765; GO:0016021; GO:0016168; GO:0018298	photosynthesis, light harvesting [GO:0009765]; protein-chromophore linkage [GO:0018298]	Solyc07g047850.3|Chlorophyll a-b binding protein, chloroplastic|A0A3Q7HDJ6	2.75094	3.88071	3.62012	2.12667	2.06094	4.02212	4.2767	2.76464	4.20277	2.81097	3.74424	2.47869	3.22829	321				0.680679		0.600746	0.303271	0.497426														12	7	7	75.1	57.6	57.6	24.948	0	44.84
A8DUB0	A8DUB0	Glutathione S-transferase-like protein	GO:0004364; GO:0005737; GO:0006749	glutathione metabolic process [GO:0006749]	|Glutathione S-transferase-like protein|A8DUB0	3.18395	3.81884	3.60578	2.68377	3.17078	2.25886	3.45088	3.15652	2.97476	3.37702	3.40091	3.58405	3.22218	322	Fukuda et al 2004			0.831718		0.170561	1.37948	0.0417369														7	7	5	34.6	34.6	25.8	25.271	0	25.7
A0A3Q7IAA7	Solyc07g056420	Uncharacterized protein	0	0	Solyc07g056420.3|Uncharacterized protein|A0A3Q7IAA7	3.1843	3.30759	3.0758	1.93038	3.38422	2.53937	3.31748	3.4937	2.69612	4.15613	4.3424	3.23133	3.22157	323	Fukuda et al 2004			0.571242		0.217224	1.05804	0.0874906														14	14	12	15.4	15.4	15.4	133.05	0	49.334
A0A3Q7ILP6	Solyc10g083650	Peroxiredoxin (EC 1.11.1.15)	GO:0004601; GO:0005623; GO:0045454; GO:0051920	cell redox homeostasis [GO:0045454]	Solyc10g083650.1|Peroxiredoxin (EC 1.11.1.15)|A0A3Q7ILP6	3.91262	3.28606	2.54592	1.64229	4.08164	3.84174	3.75296	2.84569	3.76446	3.28313	3.11899	2.51387	3.21578	324	Giavalisco et al 2006; Carella 2016;			0.059645		0.932468	0.0404438	0.911079														8	8	8	43.4	43.4	43.4	24.436	0	79.669
A0A3Q7ENV3	Solyc01g100320	Uncharacterized protein	GO:0005623; GO:0005783; GO:0016853; GO:0045454	cell redox homeostasis [GO:0045454]	Solyc01g100320.3|Uncharacterized protein|A0A3Q7ENV3	2.96749	3.35029	3.38966	3.3665	2.96989	2.93379	3.08246	3.08287	3.14821	3.23841	3.62311	3.39819	3.21257	325				0.145753		0.336745	0.668979	0.214299														17	17	16	47.1	47.1	45.1	39.454	0	289.76
A0A3Q7EP61	Solyc01g102330	SASA domain-containing protein	0	0	Solyc01g102330.3|SASA domain-containing protein|A0A3Q7EP61	5.51716	0.731408	3.05676	3.41618	5.06338	3.22231	2.65615	4.00769	3.69625	2.79521	1.69442	2.644	3.20841	326				-0.798846		0.693089	0.219228	0.603632														6	6	6	31.7	31.7	31.7	29.21	0	58.524
A0A3Q7IJQ0	Solyc10g078960	Uncharacterized protein	GO:0003735; GO:0005840; GO:0006412	translation [GO:0006412]	Solyc10g078960.2|Uncharacterized protein|A0A3Q7IJQ0	2.28071	3.10646	3.316	4.16963	2.23689	3.05051	4.15053	2.95889	3.41437	3.33216	3.24716	3.19743	3.20506	327				-0.25129		0.784789	0.148766	0.709961														10	10	3	44.5	44.5	26.8	18.674	0	46.76
A0A3Q7J583	Solyc12g013810	Thioredoxin domain-containing protein	GO:0005623; GO:0006662; GO:0015035; GO:0045454	cell redox homeostasis [GO:0045454]; glycerol ether metabolic process [GO:0006662]	Solyc12g013810.2|Thioredoxin domain-containing protein|A0A3Q7J583	3.35265	2.54581	2.64035	3.53678	3.04701	4.33594	3.15246	2.75139	3.48079	3.82077	2.75757	2.88002	3.19179	328				-0.79364		0.485678	0.430175	0.371385														7	7	6	42.5	42.5	37.4	19.34	0	36.944
A0A3Q7IHS3	Solyc10g055800	Chitin-binding type-1 domain-containing protein	GO:0004568; GO:0005975; GO:0006032; GO:0008061; GO:0016998	carbohydrate metabolic process [GO:0005975]; cell wall macromolecule catabolic process [GO:0016998]; chitin catabolic process [GO:0006032]	Solyc10g055800.2|Chitin-binding type-1 domain-containing protein|A0A3Q7IHS3	2.28176	5.06448	3.96238	2.06106	2.40995	2.49057	4.60675	2.83825	4.17451	3.20449	1.40821	3.78742	3.19082	329				1.44901		0.393987	0.561573	0.274427														12	10	6	48.3	43.5	27.4	35.405	0	145.85
A0A3Q7F6F6	Solyc02g081700	Proteasome subunit alpha type (EC 3.4.25.1)	GO:0004298; GO:0005634; GO:0005737; GO:0006511; GO:0019773	ubiquitin-dependent protein catabolic process [GO:0006511]	Solyc02g081700.1|Proteasome subunit alpha type (EC 3.4.25.1)|A0A3Q7F6F6	3.18271	2.98515	3.02236	3.75907	3.1997	3.22474	3.00426	3.13926	2.94874	3.01467	3.20204	3.44631	3.17742	330				-0.331097		0.31806	0.714258	0.193082														12	12	12	63.3	63.3	63.3	27.215	0	166.95
A0A3Q7H3Z8	Solyc06g076570	Uncharacterized protein	0	0	Solyc06g076570.2|Uncharacterized protein|A0A3Q7H3Z8	4.2783	4.29986	5.18168	0.585105	3.31641	-1.094	3.44719	5.80487	3.54887	3.09243	1.5539	4.08757	3.17518	331				3.65077		0.183755	1.24371	0.0570549														17	17	6	63.5	63.5	28.4	33.974	0	74.945
A0A3Q7HJU0	Solyc08g005800	Pectin acetylesterase (EC 3.1.1.-)	GO:0005576; GO:0005618; GO:0016787; GO:0071555	cell wall organization [GO:0071555]	Solyc08g005800.3|Pectin acetylesterase (EC 3.1.1.-)|A0A3Q7HJU0	8.43226	1.06522	1.30917	2.16902	6.02386	1.82655	2.55014	5.30842	4.45826	1.45476	1.31994	1.90623	3.15199	332				0.262408		0.725747	0.19402	0.639706														16	16	16	37	37	37	56.433	0	219.09
P12372	Solyc06g054260	Photosystem I reaction center subunit II, chloroplastic (Photosystem I 20 kDa subunit) (PSI-D)	GO:0009535; GO:0009538; GO:0015979	photosynthesis [GO:0015979]	Solyc06g054260.1|Photosystem I reaction center subunit II, chloroplastic (Photosystem I 20 kDa subunit) (PSI-D)|P12372	3.02797	4.24417	3.23128	2.79482	2.76555	3.99952	4.37885	2.31403	4.51001	1.60328	2.76839	2.15096	3.14907	333				0.314513		0.311742	0.72933	0.186496														6	6	6	35.6	35.6	35.6	22.918	0	23.892
A0A3Q7ENE9	Solyc01g099900	PUA domain-containing protein	GO:0003723; GO:0003735; GO:0005840; GO:0006412	translation [GO:0006412]	Solyc01g099900.3|PUA domain-containing protein|A0A3Q7ENE9	3.11469	3.1638	2.98677	4.28577	3.15888	3.41642	2.95404	3.06688	2.98062	2.99271	2.91768	2.70821	3.14554	334				-0.531934		0.201464	1.12931	0.0742496														10	10	7	22.6	22.6	16.9	42.688	0	50.43
A0A3Q7I9X4	Solyc10g006070	40S ribosomal protein S8	GO:0003735; GO:0005840; GO:0006412	translation [GO:0006412]	Solyc10g006070.3|40S ribosomal protein S8|A0A3Q7I9X4	2.47832	3.07199	3.00042	3.86015	2.84983	3.46719	3.07699	3.25672	2.72207	3.39343	3.54156	2.97538	3.14117	335				-0.542147		0.419471	0.521255	0.301124														8	8	2	44.8	44.8	12.2	24.998	0	88.026
A0A3Q7J9G9	Solyc10g044520	Ferredoxin	GO:0009055; GO:0009507; GO:0046872; GO:0051537	0	Solyc10g044520.2|Ferredoxin|A0A3Q7J9G9	3.17237	3.77099	2.81233	3.49396	2.01058	4.83064	2.24336	2.75331	4.3205	3.45826	2.41999	2.40711	3.14112	336	Giavalisco et al. 2006			-0.193164		0.891065	0.0714341	0.848332														4	4	4	59.1	59.1	59.1	14.641	0	61.065
K4D3L7	Solyc10g084310	Uncharacterized protein	GO:0003735; GO:0006412; GO:0022627	translation [GO:0006412]	Solyc10g084310.2|Uncharacterized protein|K4D3L7	2.04788	2.47193	2.63976	4.49112	3.60174	4.11769	2.15894	2.96355	2.37269	3.15681	3.87415	3.75958	3.13799	337			4	-1.68366		0.051913	2.75563	0.00175536	+		2.24244	0.00572221	0	+		1.54483	0.0285215	0.0550769		-1.09845		7	7	7	43	43	43	15.734	0	25.809
A0A3Q7F0I2	Solyc01g073690	Uncharacterized protein	GO:0042626	0	Solyc01g073690.2|Uncharacterized protein|A0A3Q7F0I2	3.12689	3.58686	3.35979	3.07615	3.25937	2.78023	3.25175	2.78374	3.33772	2.77236	3.01155	3.27285	3.13494	338				0.319264		0.515577	0.395287	0.402451														17	17	17	47.9	47.9	47.9	29.059	0	78.89
A0A3Q7EHP3	Solyc01g079820	Peroxiredoxin (EC 1.11.1.15)	GO:0004601; GO:0005623; GO:0045454; GO:0051920	cell redox homeostasis [GO:0045454]	Solyc01g079820.3|Peroxiredoxin (EC 1.11.1.15)|A0A3Q7EHP3	2.83201	2.62158	2.91739	2.54918	3.5193	2.8835	3.12291	3.11248	3.11124	3.6868	3.65089	3.52369	3.12758	339				-0.193667		0.135439	1.62362	0.0237892														6	6	6	28.4	28.4	28.4	20.572	0	28.606
A0A3Q7F755	Solyc02g084710	Thioredoxin	GO:0005623; GO:0006662; GO:0015035; GO:0045454	cell redox homeostasis [GO:0045454]; glycerol ether metabolic process [GO:0006662]	Solyc02g084710.3|Thioredoxin|A0A3Q7F755	3.21491	2.12612	3.06262	3.56015	3.00476	3.51991	3.64041	3.19879	2.65279	2.87024	3.40645	3.2529	3.12584	340				-0.56039		0.600843	0.302279	0.498564														7	6	6	72	72	72	13.016	0	37.297
A0A3Q7JST6	Solyc12g010840	Uncharacterized protein	GO:0004455; GO:0009097; GO:0009099; GO:0046872	isoleucine biosynthetic process [GO:0009097]; valine biosynthetic process [GO:0009099]	Solyc12g010840.2|Uncharacterized protein|A0A3Q7JST6	3.35287	3.34153	3.09844	3.00519	3.35604	3.08693	3.15632	3.08	2.76067	3.55934	2.64107	3.04884	3.12394	341				0.114892		0.77903	0.153787	0.701799														18	18	11	34.5	34.5	19.8	64.007	0	149.92
Q9SXS0	Q9SXS0	LeArcA2 protein	0	0	|LeArcA2 protein|Q9SXS0	2.74057	3.6734	3.57044	3.1495	3.17386	3.00282	2.80522	3.30771	3.22156	3.25596	3.45821	2.04497	3.11702	342				0.21941		0.84066	0.106211	0.783049														15	15	5	44.5	44.5	16	35.815	0	93.375
A0A3Q7IB32	Solyc10g007970	WRKY domain-containing protein	GO:0003700; GO:0003735; GO:0005634; GO:0005840; GO:0006412; GO:0043565	translation [GO:0006412]	Solyc10g007970.2|WRKY domain-containing protein|A0A3Q7IB32	3.07465	2.113	2.79564	4.48819	3.25626	3.62471	2.73577	2.71071	3.24025	3.07061	3.17739	3.05139	3.11155	343				-1.12862		0.183819	1.24618	0.0567316														9	9	9	17.1	17.1	17.1	42.907	0	46.784
A0A3Q7HWE0	Solyc06g074980	Uncharacterized protein	GO:0005524; GO:0016787	0	Solyc06g074980.3|Uncharacterized protein|A0A3Q7HWE0	2.93981	2.78022	3.3187	3.12129	3.23157	3.26022	3.23342	3.17798	2.72021	3.44756	2.97784	3.09183	3.10839	344				-0.191449		0.780483	0.151998	0.704697														31	31	2	40.4	40.4	5.6	89.46	0	181.08
Q8GT30	Solyc05g053300	Dihydrolipoyl dehydrogenase (EC 1.8.1.4)	GO:0004148; GO:0005623; GO:0009055; GO:0045454; GO:0050660	cell redox homeostasis [GO:0045454]	Solyc05g053300.3|Dihydrolipoyl dehydrogenase (EC 1.8.1.4)|Q8GT30	3.24582	2.65683	3.14299	3.29741	2.99894	3.33085	3.25712	2.93942	3.28987	3.29708	3.03387	2.79038	3.10671	345				-0.193851		0.79549	0.139988	0.724456														23	23	15	51	51	31.8	52.81	0	162.49
Q9AWA9	Solyc07g008240	Non-symbiotic hemoglobin class 1	GO:0005344; GO:0019825; GO:0020037; GO:0046872	0	Solyc07g008240.3|Non-symbiotic hemoglobin class 1|Q9AWA9	2.75413	3.73329	3.11526	3.23917	2.57652	2.90451	2.69563	3.75653	2.18431	2.80115	4.3283	3.09034	3.09826	346				0.294157		0.790491	0.143959	0.717863														8	8	8	57.9	57.9	57.9	17.197	0	35.097
A0A3Q7I9Q3	Solyc10g005670	4-hydroxy-4-methyl-2-oxoglutarate aldolase (HMG aldolase) (EC 4.1.1.112) (EC 4.1.3.17) (Oxaloacetate decarboxylase)	GO:0008428; GO:0008948; GO:0046872; GO:0047443; GO:0051252	regulation of RNA metabolic process [GO:0051252]	Solyc10g005670.2|4-hydroxy-4-methyl-2-oxoglutarate aldolase (HMG aldolase) (EC 4.1.1.112) (EC 4.1.3.17) (Oxaloacetate decarboxylase)|A0A3Q7I9Q3	3.15764	3.04464	3.14108	3.44201	2.85002	3.20962	3.07948	3.40463	2.51711	3.12547	2.85052	3.31491	3.09476	347				-0.0527652		0.936572	0.0382022	0.915794														6	6	4	48.8	48.8	35.5	17.725	0	80.439
A0A3Q7IJL4	Solyc10g078740	Uncharacterized protein	GO:0004318; GO:0006633	fatty acid biosynthetic process [GO:0006633]	Solyc10g078740.2|Uncharacterized protein|A0A3Q7IJL4	3.2815	2.94061	3.06098	3.44197	3.00299	2.64925	2.78862	2.9775	2.74547	3.39492	3.75409	3.02335	3.08844	348				0.0629638		0.335624	0.673988	0.211842														11	11	5	42.9	42.9	23.2	41.61	0	110.41
A0A3Q7INL4	Solyc10g086410	Uncharacterized protein	GO:0005524	0	Solyc10g086410.3|Uncharacterized protein|A0A3Q7INL4	0.964346	0.739791	1.33157	-9.44138e-05	0.615766	0.254498	-0.612654	0.263885	-0.586853	1.88877	1.02284	1.39557	0.606452	1010			1	0.721847		0.0524444	2.55015	0.00281744	+		1.3583	0.0438227	0.00707937	+		1.99096	0.0102104	0.025037	+	-1.7476		45	7	6	66	13.7	11.5	70.778	0	31.345
A0A3Q7IAT1	Solyc10g005100	Uncharacterized protein	GO:0046658	0	Solyc10g005100.3|Uncharacterized protein|A0A3Q7IAT1	2.80198	3.47042	2.97013	2.58453	2.60414	2.28781	3.40507	3.5187	2.73639	3.43176	3.65499	3.42779	3.07448	350				0.588683		0.114516	1.76965	0.0169963														10	10	10	40.8	40.8	40.8	21.932	0	50.926
A0A3Q7F386	Solyc02g069460	Uncharacterized protein	GO:0009538; GO:0015979; GO:0016021	photosynthesis [GO:0015979]	Solyc02g069460.3|Uncharacterized protein|A0A3Q7F386	2.61097	3.95171	3.01875	3.05212	2.84993	4.44395	4.22631	2.26257	4.60432	0.362813	2.97273	2.46906	3.06877	351				-0.254858		0.392012	0.563581	0.273161														7	7	7	37.3	37.3	37.3	24.99	0	24.578
Q7XBB3	Solyc03g007240	Putative spermine synthase	GO:0004766; GO:0006596; GO:0006597; GO:0016768; GO:0042742	defense response to bacterium [GO:0042742]; polyamine biosynthetic process [GO:0006596]; spermine biosynthetic process [GO:0006597]	Solyc03g007240.3|Putative spermine synthase|Q7XBB3	3.43125	2.89118	3.11899	2.53951	3.16635	1.91506	3.03777	3.05352	2.45656	3.927	3.94637	3.29819	3.06514	352				0.606834		0.17485	1.34673	0.0450063														12	12	12	31.7	31.7	31.7	39.261	0	37.003
A0A3Q7J3G4	Solyc12g008630	Uncharacterized protein	GO:0004222; GO:0005739; GO:0006627; GO:0046872	protein processing involved in protein targeting to mitochondrion [GO:0006627]	Solyc12g008630.2|Uncharacterized protein|A0A3Q7J3G4	2.9421	3.38216	3.83691	3.05793	2.81086	2.12955	3.07177	2.90135	3.01813	3.15478	3.96044	2.45436	3.06003	353				0.72094		0.509967	0.402969	0.395395														16	16	16	39.1	39.1	39.1	54.675	0	175.12
A0A3Q7FW96	Solyc04g008740	Pyruvate kinase (EC 2.7.1.40)	GO:0000287; GO:0004743; GO:0016301; GO:0030955	0	Solyc04g008740.3|Pyruvate kinase (EC 2.7.1.40)|A0A3Q7FW96	3.02337	3.01076	3.21887	3.49013	3.01048	2.68614	3.10583	3.13644	2.50353	3.63263	3.1531	2.73404	3.05878	354				0.0220817		0.888914	0.0733902	0.84452														16	16	16	39.6	39.6	39.6	55.224	0	142.69
A0A3Q7IE53	Solyc08g006560	Uncharacterized protein	GO:0004315; GO:0006633	fatty acid biosynthetic process [GO:0006633]	Solyc08g006560.3|Uncharacterized protein|A0A3Q7IE53	3.43827	3.45137	3.77863	2.05685	3.025	1.01727	2.51316	3.16423	3.22434	3.86329	3.56481	3.29805	3.03294	355				1.52305		0.149938	1.49493	0.0319937														14	14	14	42	42	42	40.722	0	133.24
A0A3Q7FLA3	Solyc03g063560	Glutamine amidotransferase type-2 domain-containing protein	GO:0006537; GO:0015930	glutamate biosynthetic process [GO:0006537]	Solyc03g063560.3|Glutamine amidotransferase type-2 domain-containing protein|A0A3Q7FLA3	2.8721	2.49701	2.01276	3.24293	3.17895	4.14197	3.59487	2.86908	3.26168	3.05311	2.66132	2.91758	3.02528	356				-1.06066		0.181847	1.26433	0.0544087														59	59	59	46.1	46.1	46.1	177.09	0	323.31
A0A3Q7H1T0	Solyc06g076970	Peptidyl-prolyl cis-trans isomerase (PPIase) (EC 5.2.1.8)	GO:0003755; GO:0006457	protein folding [GO:0006457]	Solyc06g076970.3|Peptidyl-prolyl cis-trans isomerase (PPIase) (EC 5.2.1.8)|A0A3Q7H1T0	2.69782	2.85776	2.59273	3.20714	3.29025	2.81285	3.05787	3.07336	2.90702	3.41351	3.06135	3.18185	3.01279	357				-0.387307		0.165214	1.40316	0.0395225														8	8	8	31.5	31.5	31.5	26.926	0	24.265
A0A3Q7GYB4	Solyc06g071790	Tr-type G domain-containing protein	GO:0003746; GO:0003924; GO:0005525	0	Solyc06g071790.3|Tr-type G domain-containing protein|A0A3Q7GYB4	2.99308	3.58701	3.21075	2.7018	2.44799	3.26553	3.43429	2.59734	3.56211	2.6499	3.11128	2.51375	3.00623	358				0.458508		0.458248	0.463418	0.344019														18	18	7	43.5	43.5	17.8	53.203	0	175.35
A0A3Q7FCR4	Solyc01g107870	Polyadenylate-binding protein (PABP)	GO:0003723; GO:0005737	0	Solyc01g107870.3|Polyadenylate-binding protein (PABP)|A0A3Q7FCR4	2.95142	2.2716	2.25536	2.98695	3.85606	2.77188	3.16487	3.14015	2.86919	3.54296	2.75445	3.48606	3.00425	359				-0.712171		0.306505	0.746804	0.179141														20	20	18	44.6	44.6	38.7	70.177	0	130.69
A0A3Q7HV74	Solyc08g079260	TPR_REGION domain-containing protein	GO:0046983	0	Solyc08g079260.3|TPR_REGION domain-containing protein|A0A3Q7HV74	2.18835	3.21313	3.18279	3.1594	3.2523	2.72703	2.83697	3.46084	2.9824	2.75542	2.89422	3.35756	3.00087	360				-0.184819		0.925177	0.0464645	0.898536														15	15	15	37	37	37	45.598	0	101.48
A0A3Q7FYP5	Solyc02g091580	Peptidase_M3 domain-containing protein	GO:0004222; GO:0046872	0	Solyc02g091580.3|Peptidase_M3 domain-containing protein|A0A3Q7FYP5	2.38167	3.20604	3.37894	2.54496	2.90927	2.15617	3.41973	3.67272	1.76992	3.00124	4.23576	3.21467	2.99092	361				0.452083		0.573764	0.330037	0.467695														29	29	29	40.5	40.5	40.5	90.907	0	97.915
Q52QQ4	Solyc06g005150	Ascorbate peroxidase (EC 1.11.1.11)	GO:0000302; GO:0004601; GO:0009507; GO:0016688; GO:0020037; GO:0034599; GO:0042744	cellular response to oxidative stress [GO:0034599]; hydrogen peroxide catabolic process [GO:0042744]; response to reactive oxygen species [GO:0000302]	Solyc06g005150.3|Ascorbate peroxidase (EC 1.11.1.11)|Q52QQ4	2.83529	2.71716	2.90249	3.07918	3.02084	2.36793	2.90994	3.23183	2.56196	3.6208	3.10571	3.53764	2.9909	362				-0.00433509		0.239107	0.977527	0.105311														12	5	5	71.2	23.6	23.6	27.322	0	52.845
A0A3Q7EP38	Solyc01g098550	Uncharacterized protein	GO:0004834	0	Solyc01g098550.3|Uncharacterized protein|A0A3Q7EP38	1.12554	0.729403	1.18904	-0.179334	-0.210765	-0.720943	-0.391602	0.0561247	-0.782936	-1.51818	-1.60382	-1.73456	-0.336835	1342			1	1.38501		0.0312	4.45827	3.48118e-05	+		2.43818	0.00364606	0	+		2.11799	0.0076209	0.0143636	+	1.24605		8	8	8	30.8	30.8	30.8	37.403	0	25.906
A0RZC9	Solyc10g006290	Constitutive plastid-lipid associated protein	GO:0005739; GO:0005829; GO:0019239; GO:1901565	organonitrogen compound catabolic process [GO:1901565]	Solyc10g006290.3|Constitutive plastid-lipid associated protein|A0RZC9	2.95754	2.21076	2.68587	3.02763	3.16552	3.0616	2.68542	2.81162	3.52946	3.37376	3.04966	3.13678	2.97463	364				-0.46686		0.327838	0.693448	0.202559														10	10	10	62	62	62	19.784	0	84.527
A0A3Q7FPR2	Solyc03g111840	Uncharacterized protein	GO:0003723	0	Solyc03g111840.3|Uncharacterized protein|A0A3Q7FPR2	3.43443	3.38176	3.05197	2.1813	3.02142	3.03709	3.15514	2.62146	2.86606	3.07735	2.99739	2.78875	2.96784	365				0.542783		0.363324	0.613746	0.243363														13	13	13	40.9	40.9	40.9	32.648	0	50.923
A0A3Q7HZN7	Solyc09g010440	ADF-H domain-containing protein	GO:0003779; GO:0015629; GO:0030042	actin filament depolymerization [GO:0030042]	Solyc09g010440.3|ADF-H domain-containing protein|A0A3Q7HZN7	1.90479	1.2151	2.32506	4.79931	2.32857	5.15187	2.32083	2.24157	2.57538	3.30749	3.04682	4.17738	2.94951	366				-2.27827		0.176109	1.33965	0.0457455														6	6	4	68.3	68.3	51.8	16.008	0	67.227
A0A3Q7FK75	Solyc03g082600	Cytochrome b5 heme-binding domain-containing protein	GO:0016021; GO:0020037; GO:0046872	0	Solyc03g082600.3|Cytochrome b5 heme-binding domain-containing protein|A0A3Q7FK75	3.40749	2.7471	2.68061	2.64882	2.84739	2.12174	2.49987	2.72654	3.23442	3.8066	3.69715	2.8565	2.93952	367				0.405744		0.27267	0.861424	0.137587														5	5	5	48.5	48.5	48.5	15.225	0	39.342
A0A3Q7H546	Solyc06g083810	GLTP domain-containing protein	GO:0005737; GO:0120009; GO:0120013	intermembrane lipid transfer [GO:0120009]	Solyc06g083810.3|GLTP domain-containing protein|A0A3Q7H546	2.54603	2.79955	3.0278	3.59009	3.67503	3.39297	2.93973	3.06564	2.22889	2.0764	2.89959	2.95728	2.93325	368				-0.761571		0.17912	1.28018	0.0524586														10	10	10	55.9	55.9	55.9	22.473	0	37.483
P31542	P31542	ATP-dependent Clp protease ATP-binding subunit ClpA homolog CD4B, chloroplastic	GO:0005524; GO:0009507; GO:0019538	protein metabolic process [GO:0019538]	|ATP-dependent Clp protease ATP-binding subunit ClpA homolog CD4B, chloroplastic|P31542	3.06556	3.2544	3.14557	2.87176	2.78471	2.92889	2.80516	2.98276	2.98096	3.06248	2.86091	2.45012	2.93277	369				0.293394		0.272946	0.858114	0.138639														47	47	13	55.8	55.8	18.2	102.24	0	220.56
A0A3Q7IAX8	Solyc10g007690	Chlorophyll a-b binding protein, chloroplastic	GO:0009522; GO:0009523; GO:0009535; GO:0009765; GO:0016021; GO:0016168; GO:0018298	photosynthesis, light harvesting [GO:0009765]; protein-chromophore linkage [GO:0018298]	Solyc10g007690.3|Chlorophyll a-b binding protein, chloroplastic|A0A3Q7IAX8	2.48303	3.88716	2.76565	2.5943	2.79595	4.6722	4.11376	1.3351	4.522	2.02822	2.3501	1.50074	2.92068	370				-0.308869		0.545872	0.363194	0.433317														7	7	5	37.7	37.7	30.8	29.279	0	52.133
Q2MID6	Q2MID6	Photosystem I iron-sulfur center (EC 1.97.1.12) (9 kDa polypeptide) (PSI-C) (Photosystem I subunit VII) (PsaC)	#N/A	#N/A	|Photosystem I iron-sulfur center (EC 1.97.1.12) (9 kDa polypeptide) (PSI-C) (Photosystem I subunit VII) (PsaC)|Q2MID6	1.77489	4.611	3.68388	2.06209	0.601132	3.64115	3.43158	2.71569	4.8401	2.24372	3.52669	1.91568	2.92063	371				1.25513		0.556852	0.347119	0.449657														6	6	6	72.8	72.8	72.8	9.0384	0	40.682
A0A3Q7G7M0	Solyc04g074780	Uncharacterized protein	0	0	Solyc04g074780.3|Uncharacterized protein|A0A3Q7G7M0	1.99594	3.49879	3.66268	1.49078	3.30133	1.46763	2.2234	3.40404	3.46944	3.30492	3.97481	3.22652	2.91836	372				0.965888		0.376688	0.588226	0.258091														6	6	6	20.2	20.2	20.2	26.221	0	97.549
A0A3Q7HW79	Solyc08g081250	Uncharacterized protein	0	0	Solyc08g081250.3|Uncharacterized protein|A0A3Q7HW79	3.15228	2.75258	2.71984	2.79598	2.93681	3.0841	3.05346	3.15291	2.59901	2.99624	2.9513	2.74532	2.91165	373				-0.0640637		0.983682	0.00944811	0.97848														30	30	30	75.3	75.3	75.3	55.262	0	156.3
A0A3Q7GF14	Solyc05g010260	6-phosphogluconate dehydrogenase, decarboxylating (EC 1.1.1.44)	GO:0004616; GO:0006098; GO:0019521; GO:0050661	D-gluconate metabolic process [GO:0019521]; pentose-phosphate shunt [GO:0006098]	Solyc05g010260.3|6-phosphogluconate dehydrogenase, decarboxylating (EC 1.1.1.44)|A0A3Q7GF14	3.21096	2.38362	2.47626	3.4903	3.28165	2.85291	2.84177	3.1432	2.1302	3.07405	2.81283	3.23955	2.91144	374				-0.518003		0.468028	0.451672	0.35345														22	18	17	51.7	43.9	42.1	55.479	0	94.369
A0A3Q7HR13	Solyc08g076220	Phosphoribulokinase (EC 2.7.1.19)	GO:0005524; GO:0005975; GO:0008974	carbohydrate metabolic process [GO:0005975]	Solyc08g076220.3|Phosphoribulokinase (EC 2.7.1.19)|A0A3Q7HR13	3.02423	2.35607	2.27863	2.81429	2.94025	4.24372	3.75882	2.68708	3.72487	2.92911	1.20064	2.88432	2.9035	375				-0.779778		0.379707	0.584171	0.260513														23	23	23	69	69	69	44.421	0	142.71
D7NJ40	D7NJ40	Isopentenyl diphosphate isomerase (Fragment)	GO:0004452; GO:0008299; GO:0016787	isoprenoid biosynthetic process [GO:0008299]	|Isopentenyl diphosphate isomerase (Fragment)|D7NJ40	3.5916	2.84765	3.18666	1.87473	3.27357	1.55122	3.20787	2.93265	2.83064	2.95424	3.58721	3.00084	2.90324	376				0.975466		0.29651	0.780855	0.165632														10	6	6	53.2	31.5	31.5	27.346	0	75.917
E0XN34	Solyc06g068860	Alpha-mannosidase (EC 3.2.1.-)	GO:0004559; GO:0005774; GO:0006013; GO:0006517; GO:0030246; GO:0046872	mannose metabolic process [GO:0006013]; protein deglycosylation [GO:0006517]	Solyc06g068860.3|Alpha-mannosidase (EC 3.2.1.-)|E0XN34	2.4936	1.73141	1.79788	2.59908	3.40511	3.02489	3.23497	3.06515	2.88761	3.72885	2.79733	4.0001	2.89716	377				-1.00206		0.114206	1.76913	0.0170165														43	43	43	43.8	43.8	43.8	116.48	0	310.55
Q2MIK1	Q2MIK1	ATP synthase subunit b, chloroplastic (ATP synthase F(0) sector subunit b) (ATPase subunit I)	#N/A	#N/A	|ATP synthase subunit b, chloroplastic (ATP synthase F(0) sector subunit b) (ATPase subunit I)|Q2MIK1	2.62818	3.32942	3.05582	2.89214	1.99158	3.82916	3.79599	1.94939	3.91632	2.8194	2.68508	1.82064	2.89276	378				0.100183		0.758339	0.168127	0.679004														10	10	10	45.7	45.7	45.7	20.871	0	135.81
A0A3Q7FHJ9	Solyc03g025950	Cytochrome b5 heme-binding domain-containing protein	GO:0016021	0	Solyc03g025950.3|Cytochrome b5 heme-binding domain-containing protein|A0A3Q7FHJ9	2.85815	2.75066	3.02224	2.02133	3.03839	1.84076	2.75177	2.96268	3.22368	3.23943	3.44471	3.49445	2.88736	379				0.576856		0.152561	1.46609	0.0341905														5	5	2	33.1	33.1	19.2	26.027	0	47.3
A0A3Q7ERM4	Solyc01g006980	PKS_AT domain-containing protein	GO:0016740	0	Solyc01g006980.3|PKS_AT domain-containing protein|A0A3Q7ERM4	3.17265	2.72997	3.00663	2.47286	3.13005	3.08521	2.98218	2.68965	2.15232	3.08619	2.88361	3.03945	2.86923	380				0.0737117		0.539351	0.370512	0.426076														10	10	10	23.5	23.5	23.5	44.049	0	44.262
A0A3Q7GYW4	Solyc06g065370	Inhibitor I9 domain-containing protein	0	0	Solyc06g065370.3|Inhibitor I9 domain-containing protein|A0A3Q7GYW4	3.43549	2.47648	2.35153	2.46361	2.6261	2.56917	3.234	3.4302	1.77404	3.63448	2.40976	3.93637	2.86177	381				0.201544		0.662596	0.242568	0.572047														6	6	6	43.3	43.3	43.3	13.279	0	30.415
A0A3Q7IR67	Solyc11g010470	14_3_3 domain-containing protein	GO:0019904	0	Solyc11g010470.2|14_3_3 domain-containing protein|A0A3Q7IR67	2.65189	2.42399	2.81766	3.43646	2.56114	2.9354	2.67082	2.98367	2.43484	2.89329	3.06121	3.38666	2.85475	382	He et al 2016; Gaupels et al 2012;			-0.346491		0.363581	0.611968	0.244361														16	10	10	69.5	49	49	28.201	0	49.173
A0A3Q7F3E2	Solyc02g069800	Abhydrolase_3 domain-containing protein	GO:0016787	0	Solyc02g069800.1|Abhydrolase_3 domain-containing protein|A0A3Q7F3E2	2.81616	1.47095	1.76921	3.30208	3.32379	3.15806	2.70486	2.91791	2.53513	3.83826	2.0961	4.10543	2.83649	383				-1.24253		0.264329	0.901826	0.125364														17	17	17	72.8	72.8	72.8	37.183	0	107.7
Q3SC85	Solyc06g007520	60S ribosomal protein L10	GO:0003735; GO:0005840; GO:0006412	translation [GO:0006412]	Solyc06g007520.3|60S ribosomal protein L10|Q3SC85	2.75569	2.59104	2.47075	3.5246	3.20704	3.36068	2.64967	2.38124	2.20305	2.80241	3.00713	3.05977	2.83442	384			3	-0.758276		0.0381538	3.21991	0.000602689	+		2.44895	0.00355673	0	+		1.64039	0.0228883	0.051234		-0.545117		12	12	4	49.5	49.5	10.9	24.861	0	38.894
A0A3Q7EKH3	Solyc01g091660	Uncharacterized protein	0	0	Solyc01g091660.3|Uncharacterized protein|A0A3Q7EKH3	3.64219	2.73083	3.15099	2.28589	3.49324	0.52623	2.46555	2.71719	2.48071	4.0368	3.05502	3.33562	2.82669	385				1.07288		0.364799	0.608168	0.246508														7	6	6	32.7	29.6	29.6	27.016	0	30.749
A0A3Q7GLK1	Solyc05g052600	FBPase domain-containing protein	GO:0005975; GO:0016791	carbohydrate metabolic process [GO:0005975]	Solyc05g052600.3|FBPase domain-containing protein|A0A3Q7GLK1	3.17201	2.0443	1.70982	3.26464	2.59801	4.39909	3.11844	2.32007	4.11398	3.07147	1.57709	2.38315	2.81434	386				-1.11187		0.426825	0.509723	0.309227														16	16	16	44	44	44	39.013	0	60.66
A0A3Q7JEL1	Solyc12g099260	Ligase_CoA domain-containing protein	GO:0046912	0	Solyc12g099260.2|Ligase_CoA domain-containing protein|A0A3Q7JEL1	3.19701	2.84948	2.99911	3.31551	2.91502	2.44473	2.82642	2.93313	2.21665	2.79061	2.97877	2.29769	2.81368	387				0.123447		0.669438	0.237758	0.578418														26	26	9	54.6	54.6	20.9	65.729	0	146.41
A0A3Q7FE06	Solyc01g110120	V-type proton ATPase subunit a	GO:0000220; GO:0015078; GO:0016021	0	Solyc01g110120.3|V-type proton ATPase subunit a|A0A3Q7FE06	2.33045	3.10702	3.18188	2.75648	2.71332	2.14439	2.90169	2.51929	3.07637	2.74505	3.42391	2.85446	2.81286	388				0.335055		0.608416	0.297155	0.504481														32	32	31	46.1	46.1	44.8	92.748	0	174.99
Q40129	Solyc11g022590	Uncharacterized protein	GO:0004866	0	Solyc11g022590.1|Uncharacterized protein|Q40129	3.87009	2.5796	3.46741	2.4369	2.83352	1.14989	2.97841	2.04607	3.53498	2.94946	3.31406	2.57858	2.81158	389				1.1656		0.405639	0.540966	0.287762														7	7	7	31.1	31.1	31.1	25.188	0	35.874
A0A3Q7IQV2	Solyc11g008870	Methylenetetrahydrofolate reductase (EC 1.5.1.20)	GO:0004489; GO:0006555; GO:0035999	methionine metabolic process [GO:0006555]; tetrahydrofolate interconversion [GO:0035999]	Solyc11g008870.2|Methylenetetrahydrofolate reductase (EC 1.5.1.20)|A0A3Q7IQV2	2.62631	2.72752	2.58255	3.10215	2.88595	2.63703	2.89734	2.88818	2.01241	2.7807	3.1805	3.35934	2.80667	390				-0.229586		0.380048	0.583004	0.261214														29	29	26	58.9	58.9	54.4	67.214	0	193.57
A0A3Q7FNQ5	Solyc03g111230	Uncharacterized protein	GO:0003735; GO:0006412; GO:0015934	translation [GO:0006412]	Solyc03g111230.3|Uncharacterized protein|A0A3Q7FNQ5	2.49587	2.77254	2.65906	3.84809	3.20234	3.46519	3.32252	2.45428	2.33537	1.96668	2.75584	2.39471	2.80604	391				-0.862716		0.14719	1.51449	0.0305851														9	9	5	45.7	45.7	32.9	19.812	0	26.764
K4BDP2	Solyc02g094470	Phosphorus transporter	GO:0005315; GO:0031305; GO:0035435	phosphate ion transmembrane transport [GO:0035435]	Solyc02g094470.3|Phosphorus transporter|K4BDP2	2.40213	3.21879	3.19362	2.81011	2.77022	2.36522	2.62056	2.37446	2.91533	2.79737	3.40368	2.79758	2.80575	392				0.289666		0.579757	0.323737	0.474529														11	11	11	31.8	31.8	31.8	38.44	0	37.152
A0A3Q7H513	Solyc06g082950	PsaL domain-containing protein	GO:0009538; GO:0015979; GO:0016021	photosynthesis [GO:0015979]	Solyc06g082950.3|PsaL domain-containing protein|A0A3Q7H513	2.83951	3.90383	3.2765	1.24935	2.42463	3.49086	3.79239	1.99002	3.95865	1.85415	2.72307	2.0962	2.79993	393				0.951667		0.440646	0.488199	0.324938														5	5	5	25	25	25	23.03	0	25.645
A0A3Q7FR83	Solyc03g111830	Protein-L-isoaspartate O-methyltransferase (EC 2.1.1.77)	GO:0004719	0	Solyc03g111830.3|Protein-L-isoaspartate O-methyltransferase (EC 2.1.1.77)|A0A3Q7FR83	3.07457	2.60773	3.52201	1.81927	3.1653	2.17189	2.51525	3.06391	2.46534	3.31891	2.93961	2.91731	2.79842	394				0.682619		0.402973	0.547456	0.283494														7	7	7	21.8	21.8	21.8	34.098	0	22.176
A0A3Q7H1L0	Solyc06g083190	Peptidylprolyl isomerase (EC 5.2.1.8)	GO:0003755	0	Solyc06g083190.3|Peptidylprolyl isomerase (EC 5.2.1.8)|A0A3Q7H1L0	3.09655	2.97229	2.887	2.72456	2.81836	2.62287	2.38166	2.57376	3.14692	2.41043	2.44068	3.49201	2.79726	395				0.26335		0.839805	0.106746	0.782085														30	30	25	47.1	47.1	38.8	65.918	0	118.57
Q42891	Solyc11g069040	Lactoylglutathione lyase (EC 4.4.1.5) (Aldoketomutase) (Glyoxalase I) (Glx I) (Ketone-aldehyde mutase) (Methylglyoxalase) (S-D-lactoylglutathione methylglyoxal lyase)	GO:0004462; GO:0009414; GO:0009651; GO:0046872	response to salt stress [GO:0009651]; response to water deprivation [GO:0009414]	Solyc11g069040.3|Lactoylglutathione lyase (EC 4.4.1.5) (Aldoketomutase) (Glyoxalase I) (Glx I) (Ketone-aldehyde mutase) (Methylglyoxalase) (S-D-lactoylglutathione methylglyoxal lyase)|Q42891	3.13662	1.98837	2.05539	2.84654	2.72573	2.81953	3.28844	3.18495	2.28266	3.14594	2.11953	3.87302	2.78889	396				-0.403812		0.69911	0.213624	0.611471														13	13	13	82.2	82.2	82.2	20.717	0	64.692
A0A3Q7H8X5	Solyc07g041490	Stress-response A/B barrel domain-containing protein	0	0	Solyc07g041490.2|Stress-response A/B barrel domain-containing protein|A0A3Q7H8X5	4.02948	2.5345	2.32296	2.88221	3.26043	2.56275	2.56043	2.87107	2.48935	2.35334	2.00284	3.57752	2.78724	397				0.0605148		0.922971	0.0489971	0.893311														8	8	8	47.8	47.8	47.8	22.574	0	57.236
A0A3Q7HVV1	Solyc08g080680	C2 domain-containing protein	0	0	Solyc08g080680.3|C2 domain-containing protein|A0A3Q7HVV1	2.89926	2.26077	2.17537	3.00271	2.84852	2.47711	2.52944	2.84879	2.16149	3.59944	3.20725	3.22072	2.76924	398	Giavalisco et al 2006			-0.330981		0.148052	1.52007	0.0301945														4	4	4	41.6	41.6	41.6	15.5	0	45.954
Q38MV0	Solyc04g081490	Tubulin beta chain	GO:0000226; GO:0000278; GO:0003924; GO:0005200; GO:0005525; GO:0005737; GO:0005874; GO:0007017	microtubule-based process [GO:0007017]; microtubule cytoskeleton organization [GO:0000226]; mitotic cell cycle [GO:0000278]	Solyc04g081490.3|Tubulin beta chain|Q38MV0	2.37377	1.66901	1.21782	4.39593	2.89997	3.50446	3.45556	2.68989	2.24883	1.61149	3.60609	3.20958	2.7402	399	Rodriguez-medina et al 2011;			-1.84659		0.236038	0.986328	0.103198														22	10	6	57.4	27.9	14.9	50.576	0	172.73
A0A3Q7FQ00	Solyc02g077040	Uncharacterized protein	GO:0008234; GO:0016021	0	Solyc02g077040.3|Uncharacterized protein|A0A3Q7FQ00	-1.79457	1.02914	-0.576986	3.97856	2.73531	6.31687	0.25701	0.959502	4.48275	5.52172	4.73815	5.21741	2.73874	400			4	-4.79105		0.0967561	1.94861	0.0112561	+		1.64296	0.0227532	0.00341667	+		1.15497	0.0699885	0.0895696		-3.25934		9	9	9	24.7	24.7	24.7	75.508	0	323.31
A0A3Q7EPC2	Solyc01g101040	Uncharacterized protein	GO:0005524	0	Solyc01g101040.3|Uncharacterized protein|A0A3Q7EPC2	2.67637	2.89194	2.90664	3.05731	2.80207	2.08983	2.70836	2.78163	2.00772	2.9459	3.42968	2.41742	2.72624	401				0.175248		0.709551	0.205428	0.62312														14	14	10	37.4	37.4	30.5	46.482	0	70.429
Q941R1	Q941R1	Transaldolase ToTAL2	GO:0004801; GO:0005737; GO:0005975; GO:0006098	carbohydrate metabolic process [GO:0005975]; pentose-phosphate shunt [GO:0006098]	|Transaldolase ToTAL2|Q941R1	3.27605	2.73261	2.76666	2.78358	2.8561	2.58316	2.66477	2.75292	2.08022	2.48667	2.81248	2.90946	2.72539	402				0.184162		0.472166	0.445765	0.35829														13	13	2	30.5	30.5	4	43.515	0	46.444
A0A3Q7F4L8	Solyc02g078540	Clathrin light chain	GO:0005198; GO:0006886; GO:0016192; GO:0030130; GO:0030132	intracellular protein transport [GO:0006886]; vesicle-mediated transport [GO:0016192]	Solyc02g078540.3|Clathrin light chain|A0A3Q7F4L8	2.80781	2.40243	3.9625	2.8768	2.55988	2.58414	2.85796	2.47083	2.4855	2.83705	2.51929	2.19136	2.71296	403				0.383976		0.619639	0.2833	0.520835														8	8	8	22.8	22.8	22.8	36.065	0	33.234
K4CGU0	Solyc07g062570	Fen-interacting protein 3 (UBC13)	GO:0005524; GO:0005634; GO:0006301; GO:0061631; GO:0070534	postreplication repair [GO:0006301]; protein K63-linked ubiquitination [GO:0070534]	Solyc07g062570.3|Fen-interacting protein 3 (UBC13)|K4CGU0	3.0319	2.90092	3.00316	3.1955	2.77911	3.96579	2.69923	2.69198	2.18199	2.94681	0.0487223	2.97735	2.70187	404				-0.334805		0.483643	0.43276	0.369181														11	11	3	75.2	75.2	22.2	17.234	0	82.887
A0A3Q7GA27	Solyc04g080590	Proteasome subunit alpha type (EC 3.4.25.1)	GO:0004298; GO:0005634; GO:0005737; GO:0006511; GO:0019773	ubiquitin-dependent protein catabolic process [GO:0006511]	Solyc04g080590.3|Proteasome subunit alpha type (EC 3.4.25.1)|A0A3Q7GA27	2.79072	2.15624	1.99808	2.83317	2.29659	2.72629	2.57863	3.10166	2.34457	3.28127	3.26555	2.93343	2.69218	405				-0.303669		0.206827	1.10314	0.0788602														12	12	12	39.4	39.4	39.4	29.891	0	68.608
A0A3Q7F6V7	Solyc02g083860	Fe2OG dioxygenase domain-containing protein	GO:0016491; GO:0046872	0	Solyc02g083860.3|Fe2OG dioxygenase domain-containing protein|A0A3Q7F6V7	2.95125	3.23976	3.12131	1.44085	3.21565	1.2611	2.69471	3.22348	2.45928	3.07075	2.92876	2.53029	2.6781	406				1.13157		0.313566	0.724332	0.188655														15	15	15	45.6	45.6	45.6	40.882	0	215.16
A0A3Q7J0J5	Solyc09g066430	Ribosomal_L14e domain-containing protein	GO:0003723; GO:0003735; GO:0005840; GO:0006412	translation [GO:0006412]	Solyc09g066430.3|Ribosomal_L14e domain-containing protein|A0A3Q7J0J5	3.17691	2.50235	2.45292	2.91035	3.27817	2.8794	3.42003	2.04569	2.56612	1.61046	2.71231	2.54761	2.67519	407				-0.311916		0.541985	0.367798	0.428748														10	4	4	56.4	25.6	25.6	15.369	0	11.345
C6K2K9	Solyc01g097340	GDP-mannose 3',5'-epimerase (EC 5.1.3.18)	GO:0047918; GO:0051287	0	Solyc01g097340.3|GDP-mannose 3',5'-epimerase (EC 5.1.3.18)|C6K2K9	2.97542	2.43662	2.60818	3.10337	2.94166	2.60029	2.87691	2.56187	2.57486	2.48863	1.90944	2.99043	2.67231	408				-0.208365		0.648221	0.259014	0.55079														13	13	6	36.7	36.7	18.4	42.456	0	46.468
O04936	O04936	Malic enzyme	GO:0004471; GO:0046872; GO:0051287	0	|Malic enzyme|O04936	2.41216	2.93873	2.57842	2.96284	2.68342	3.47862	2.12375	2.23387	2.72507	2.62294	1.9332	3.37177	2.67207	409				-0.398525		0.516744	0.393648	0.403973														24	20	19	53.2	46.6	42.5	64.099	0	103.21
D0VNY3	Solyc01g109300	ISPH protein	GO:0009570; GO:0019288; GO:0046429; GO:0046872; GO:0050992; GO:0051745	dimethylallyl diphosphate biosynthetic process [GO:0050992]; isopentenyl diphosphate biosynthetic process, methylerythritol 4-phosphate pathway [GO:0019288]	Solyc01g109300.3|ISPH protein|D0VNY3	3.32121	3.29335	3.15284	1.8577	2.63211	1.67312	2.5807	2.501	2.57891	3.54057	2.87085	1.93507	2.66145	410				1.20149		0.209121	1.09236	0.0808421														28	28	28	58.4	58.4	58.4	51.894	0	124.83
Q9XEX8	Solyc03g025850	Remorin 1	0	0	Solyc03g025850.3|Remorin 1|Q9XEX8	2.22111	2.06417	2.20976	2.46978	2.66126	1.58018	2.62635	2.84288	2.40808	4.07763	3.11575	3.64816	2.66043	411			2	-0.072058		0.0792066	2.15991	0.00691969	+		0.0751598	0.841086	0.858			1.49824	0.0317514	0.0613818		-0.988077		10	10	10	49.2	49.2	49.2	21.85	0	49.482
K4D1U9	Solyc10g075070	Non-specific lipid-transfer protein	GO:0006869; GO:0008289	lipid transport [GO:0006869]	Solyc10g075070.2|Non-specific lipid-transfer protein|K4D1U9	1.86635	3.79281	3.8123	3.54886	0.530904	2.31044	0.867117	-0.710017	4.78333	3.37527	3.61749	4.0618	2.65472	412				1.02709		0.590522	0.313762	0.485554														8	8	8	58.8	58.8	58.8	11.515	0	29.07
P43280	P43280	S-adenosylmethionine synthase 1 (AdoMet synthase 1) (EC 2.5.1.6) (Methionine adenosyltransferase 1) (MAT 1)	GO:0004478; GO:0005524; GO:0005829; GO:0006556; GO:0006730; GO:0046872	one-carbon metabolic process [GO:0006730]; S-adenosylmethionine biosynthetic process [GO:0006556]	|S-adenosylmethionine synthase 1 (AdoMet synthase 1) (EC 2.5.1.6) (Methionine adenosyltransferase 1) (MAT 1)|P43280	2.6455	2.48231	2.86107	3.66135	2.55873	2.51674	3.4217	2.96022	2.20114	1.50914	1.95831	3.03474	2.65091	413	Giavalisco et al. 2006			-0.249314		0.566092	0.337787	0.459423														15	9	4	46.6	29.8	14	43.301	0	106.64
A0A3Q7FQH2	Solyc03g114560	Uncharacterized protein	GO:0009058; GO:0016844	biosynthetic process [GO:0009058]	Solyc03g114560.3|Uncharacterized protein|A0A3Q7FQH2	2.67817	3.63454	4.49958	1.95002	1.73283	1.16766	2.54967	2.47783	2.40568	2.85915	3.11642	2.69718	2.6474	414			1	1.98726		0.0853056	2.05316	0.00884793	+		1.58564	0.0259636	0.00633962	+		1.48459	0.0327651	0.0622143		-0.41319		16	16	15	35.2	35.2	32	61.114	0	134.08
A0A3Q7HQI3	Solyc08g065640	PITH domain-containing protein	0	0	Solyc08g065640.3|PITH domain-containing protein|A0A3Q7HQI3	2.57747	2.53244	1.72497	2.63432	2.89152	2.543	2.48506	2.17678	2.76947	3.24708	2.32357	3.77236	2.63984	415				-0.411317		0.356934	0.624351	0.237492														8	8	8	60.8	60.8	60.8	22.575	0	51.073
K4CWY6	Solyc09g098150	Metacaspase	0	0	Solyc09g098150.3|Metacaspase|K4CWY6	2.58566	2.53401	2.86415	2.10876	2.57879	2.09759	2.96557	3.05931	2.23619	2.80124	2.90679	2.91824	2.63803	416				0.39956		0.25138	0.934103	0.116385														12	12	12	34.4	34.4	34.4	45.577	0	57.72
A0A3Q7E6Y7	Solyc00g007270	Eukaryotic translation initiation factor 6 (eIF-6)	GO:0003743; GO:0005730; GO:0005737; GO:0042256; GO:0042273; GO:0043022; GO:0043023	mature ribosome assembly [GO:0042256]; ribosomal large subunit biogenesis [GO:0042273]	Solyc00g007270.3|Eukaryotic translation initiation factor 6 (eIF-6)|A0A3Q7E6Y7	3.13935	2.95452	3.1848	2.82095	2.61543	2.57119	2.5521	3.31388	1.90309	2.95734	0.414512	3.20569	2.63607	417				0.4237		0.740407	0.183075	0.656032														5	5	5	22.9	22.9	22.9	26.325	0	19.892
A0A3Q7HNA9	Solyc08g041870	Aspartate aminotransferase (EC 2.6.1.1)	GO:0004069; GO:0006520; GO:0009058; GO:0030170	biosynthetic process [GO:0009058]; cellular amino acid metabolic process [GO:0006520]	Solyc08g041870.3|Aspartate aminotransferase (EC 2.6.1.1)|A0A3Q7HNA9	2.95795	2.7677	2.89452	2.05275	2.57573	2.47343	2.83607	2.71939	2.40286	2.63158	2.76001	2.53151	2.63362	418				0.506089		0.19843	1.14362	0.0718428														25	25	24	59.3	59.3	57.4	50.845	0	111.01
K4C7H6	Solyc06g065475	RNA-binding protein 8A	GO:0000184; GO:0000381; GO:0003729; GO:0005737; GO:0006396; GO:0035145	nuclear-transcribed mRNA catabolic process, nonsense-mediated decay [GO:0000184]; regulation of alternative mRNA splicing, via spliceosome [GO:0000381]; RNA processing [GO:0006396]	Solyc06g065475.1|RNA-binding protein 8A|K4C7H6	1.56425	0.864469	1.58081	-0.638606	-1.64731	-1.75769	-0.754686	-0.204717	-0.719584	-3.52784	-4.71051	-3.516	-1.12229	1609			1	2.68438		0.048	4.83676	1.45625e-05	+		2.48465	0.00327603	0	+		2.82232	0.00150549	0	+	3.35846		2	2	2	12.8	12.8	12.8	21.961	0	13.127
E0YCS6	E0YCS6	Methylketone synthase Id	0	0	|Methylketone synthase Id|E0YCS6	2.48481	3.38246	3.51612	1.72607	2.19933	1.07479	2.14026	3.1971	2.6692	3.79698	3.18269	2.16117	2.62758	420				1.46106		0.20104	1.12819	0.0744402														6	6	6	29.5	29.5	29.5	29.179	0	23.68
A0A3Q7IKY6	Solyc10g081240	GrpE protein homolog	GO:0000774; GO:0005759; GO:0006457; GO:0042803; GO:0051087	protein folding [GO:0006457]	Solyc10g081240.2|GrpE protein homolog|A0A3Q7IKY6	2.88726	2.70696	2.94001	2.24907	2.71897	2.50185	2.35658	2.8381	2.45439	2.88182	2.02888	2.96208	2.62717	421				0.354779		0.660475	0.244924	0.568953														12	12	12	39.9	39.9	39.9	28.951	0	61.502
A0A3Q7H1Q5	Solyc06g071910	Uncharacterized protein	GO:0004316; GO:0006633; GO:0051287	fatty acid biosynthetic process [GO:0006633]	Solyc06g071910.3|Uncharacterized protein|A0A3Q7H1Q5	2.89029	2.80896	3.06043	2.6734	2.44972	1.4806	2.60024	2.36533	2.73177	2.73666	2.9322	2.74374	2.62278	422				0.718654		0.262923	0.904248	0.124667														10	10	10	38	38	38	33.648	0	63.516
A0A3Q7I6K7	Solyc07g043320	Uncharacterized protein	GO:0016021	0	Solyc07g043320.3|Uncharacterized protein|A0A3Q7I6K7	2.41583	1.70245	1.2157	3.23892	2.87475	2.32554	3.17626	2.83716	2.11007	3.53152	2.61816	3.40398	2.62086	423				-1.03508		0.183779	1.24542	0.0568302														87	87	87	62.8	62.8	62.8	170.22	0	323.31
A0A3Q7IIT3	Solyc10g075160	Ferredoxin	GO:0009055; GO:0009507; GO:0046872; GO:0051537	0	Solyc10g075160.1|Ferredoxin|A0A3Q7IIT3	3.2166	2.25402	1.90938	1.01975	2.35366	4.11148	2.57148	2.49871	2.86545	2.70786	2.6773	3.07948	2.60543	424				-0.0349627		0.961691	0.0216121	0.951454														6	6	6	56.2	56.2	56.2	15.403	0	64.246
Q1PCD2	Q1PCD2	Glucose-6-phosphate isomerase (EC 5.3.1.9)	GO:0004347; GO:0005829; GO:0006094; GO:0006096; GO:0009817; GO:0016866; GO:0046686; GO:0048029; GO:0051156	defense response to fungus, incompatible interaction [GO:0009817]; gluconeogenesis [GO:0006094]; glucose 6-phosphate metabolic process [GO:0051156]; glycolytic process [GO:0006096]; response to cadmium ion [GO:0046686]	|Glucose-6-phosphate isomerase (EC 5.3.1.9)|Q1PCD2	3.02332	1.88522	2.01785	2.67422	2.88623	2.69735	2.76921	3.13709	2.24531	2.92792	1.98283	2.99979	2.60386	425				-0.443799		0.753201	0.172428	0.672313														25	25	25	55.6	55.6	55.6	62.778	0	139.87
A0A3Q7I962	Solyc09g090430	Cyanate hydratase (Cyanase) (EC 4.2.1.104) (Cyanate hydrolase) (Cyanate lyase)	GO:0003677; GO:0008824; GO:0009439	cyanate metabolic process [GO:0009439]	Solyc09g090430.3|Cyanate hydratase (Cyanase) (EC 4.2.1.104) (Cyanate hydrolase) (Cyanate lyase)|A0A3Q7I962	2.82705	1.97261	2.00595	3.32515	2.54188	3.45939	2.57387	2.81383	2.5592	2.64496	1.5638	2.91777	2.60046	426				-0.840266		0.369069	0.600754	0.250753														10	10	10	81.5	81.5	81.5	18.344	0	54.865
A0A3Q7JFQ6	Solyc10g081180	RRM domain-containing protein	GO:0003723	0	Solyc10g081180.2|RRM domain-containing protein|A0A3Q7JFQ6	2.86125	2.80358	2.76827	3.70616	2.08708	2.68129	1.94574	1.33867	2.78122	2.76932	2.48229	2.91926	2.59534	427				-0.0138133		0.423524	0.51548	0.305155														6	6	6	30.4	30.4	30.4	26.352	0	73.324
A0A3Q7G4N1	Solyc03g032000	Thioredoxin reductase (EC 1.8.1.9)	GO:0004791; GO:0005737; GO:0019430	removal of superoxide radicals [GO:0019430]	Solyc03g032000.3|Thioredoxin reductase (EC 1.8.1.9)|A0A3Q7G4N1	2.97815	2.05979	1.61975	3.38934	2.44935	2.89913	3.02292	2.64527	1.61086	2.87908	2.57768	3.00357	2.59457	428				-0.693376		0.550877	0.355764	0.440794														10	10	7	43.6	43.6	35.1	34.915	0	113.94
A0A3Q7J606	Solyc10g007070	Phytocyanin domain-containing protein	GO:0009055	0	Solyc10g007070.3|Phytocyanin domain-containing protein|A0A3Q7J606	0.857145	0.834083	-0.523849	2.73043	3.75742	2.63964	2.2423	3.23139	3.55138	4.13299	4.44842	3.09595	2.58311	429			4	-2.65337		0.0482791	2.82221	0.00150589	+		1.98929	0.0102496	0.00217544	+		0.711513	0.194306	0.232314		-0.884096		8	8	8	34.8	34.8	34.8	20.672	0	52.892
A0A3Q7FZP1	Solyc04g008730	Alpha-galactosidase (EC 3.2.1.22) (Melibiase)	GO:0005975; GO:0052692	carbohydrate metabolic process [GO:0005975]	Solyc04g008730.3|Alpha-galactosidase (EC 3.2.1.22) (Melibiase)|A0A3Q7FZP1	2.76445	0.10225	1.51699	3.82266	3.7897	4.05161	2.04971	2.45787	3.07078	2.58301	3.26421	1.5224	2.58297	430				-2.42676		0.175188	1.33661	0.0460666														17	17	15	48.1	48.1	43.5	46.965	0	191.61
Q9XGI9	Solyc11g068540	N-carbamoylputrescine amidase (EC 3.5.1.53)	GO:0033388; GO:0050126	putrescine biosynthetic process from arginine [GO:0033388]	Solyc11g068540.2|N-carbamoylputrescine amidase (EC 3.5.1.53)|Q9XGI9	3.09024	1.96834	1.80522	2.16607	3.07608	2.41648	2.84636	2.89684	1.98346	2.82049	2.70191	3.17827	2.57915	431				-0.264945		0.656535	0.249363	0.563167														8	8	8	34	34	34	33.404	0	26.504
A0A3Q7ILY0	Solyc10g083570	Fructose-bisphosphate aldolase (EC 4.1.2.13)	GO:0004332; GO:0006096	glycolytic process [GO:0006096]	Solyc10g083570.2|Fructose-bisphosphate aldolase (EC 4.1.2.13)|A0A3Q7ILY0	2.50036	2.27864	2.29892	2.96059	2.78736	2.79532	2.97043	2.86667	1.85674	2.29344	2.12724	3.07045	2.56718	432				-0.488451		0.638171	0.2668	0.541003														22	12	12	75.8	54.5	54.5	38.137	0	119.93
A0A3Q7JD46	Solyc12g098150	Aldo_ket_red domain-containing protein	0	0	Solyc12g098150.2|Aldo_ket_red domain-containing protein|A0A3Q7JD46	2.3444	2.6798	2.59923	3.03308	2.41604	2.59078	2.74673	2.74049	2.1316	2.76295	2.33916	2.34209	2.56053	433				-0.138823		0.889281	0.0729549	0.845367														11	11	11	34.2	34.2	34.2	36.956	0	33.042
A0A3Q7HVG8	Solyc06g073280	Aminotran_1_2 domain-containing protein	GO:0008483; GO:0009058; GO:0030170	biosynthetic process [GO:0009058]	Solyc06g073280.3|Aminotran_1_2 domain-containing protein|A0A3Q7HVG8	2.7002	1.90829	1.7416	2.72764	2.92955	2.98456	2.75313	2.45021	2.14668	3.00685	2.38418	2.96226	2.55793	434				-0.763891		0.231109	1.00289	0.0993373														19	19	19	55.1	55.1	55.1	50.268	0	160.08
A0A3Q7HFZ1	Solyc07g055080	Proteasome subunit alpha type (EC 3.4.25.1)	GO:0004298; GO:0005634; GO:0005737; GO:0006511; GO:0019773	ubiquitin-dependent protein catabolic process [GO:0006511]	Solyc07g055080.3|Proteasome subunit alpha type (EC 3.4.25.1)|A0A3Q7HFZ1	2.31049	2.08025	2.28783	3.1412	2.48529	2.82321	2.23454	2.79409	2.04187	2.75463	2.9136	2.71872	2.54881	435				-0.590381		0.183229	1.23802	0.0578072														11	11	8	58.7	58.7	37	25.673	0	154.83
A0A3Q7HDP5	Solyc07g051850	Uncharacterized protein	GO:0004190; GO:0006629	lipid metabolic process [GO:0006629]	Solyc07g051850.3|Uncharacterized protein|A0A3Q7HDP5	2.42553	4.73166	2.35466	1.75191	2.28221	2.31847	1.79569	1.97941	2.06117	3.14934	2.99326	2.73425	2.54813	436				1.05309		0.295691	0.786559	0.163471														16	16	16	40.4	40.4	40.4	55.131	0	74.406
A0A3Q7JFP9	Solyc10g081130	Proteasome subunit alpha type (EC 3.4.25.1)	GO:0004298; GO:0005634; GO:0005737; GO:0006511; GO:0019773	ubiquitin-dependent protein catabolic process [GO:0006511]	Solyc10g081130.2|Proteasome subunit alpha type (EC 3.4.25.1)|A0A3Q7JFP9	3.1016	2.55224	2.22948	2.72198	2.47122	2.68695	2.27993	2.56669	2.24253	2.8253	2.69206	2.15368	2.54364	437				0.0010589		0.768359	0.161294	0.689772														13	13	3	51.4	51.4	12	27.139	0	74.24
A0A3Q7FYL1	Solyc04g016360	S-formylglutathione hydrolase (EC 3.1.2.12)	GO:0005737; GO:0018738; GO:0046294; GO:0052689	formaldehyde catabolic process [GO:0046294]	Solyc04g016360.3|S-formylglutathione hydrolase (EC 3.1.2.12)|A0A3Q7FYL1	2.78543	2.31896	2.72711	2.52674	2.73947	2.0134	2.479	3.2915	2.36426	1.99562	1.80891	3.45205	2.54187	438				0.183966		0.924135	0.0473542	0.896697														10	10	10	41.5	41.5	41.5	32.089	0	32.018
Q2MIF8	Q2MIF8	Cytochrome b6	#N/A	#N/A	|Cytochrome b6|Q2MIF8	1.9383	2.89999	1.90414	2.60641	2.45983	3.87412	3.63592	1.38642	3.67537	1.80824	2.47851	1.69907	2.53053	439				-0.732648		0.550535	0.355387	0.441178														4	4	4	25.1	25.1	25.1	24.15	0	18.605
Q2MII7	Q2MII7	Photosystem I P700 chlorophyll a apoprotein A1 (EC 1.97.1.12) (PSI-A) (PsaA)	#N/A	#N/A	|Photosystem I P700 chlorophyll a apoprotein A1 (EC 1.97.1.12) (PSI-A) (PsaA)|Q2MII7	2.87682	3.27776	2.38227	2.5283	1.39141	2.57108	3.3857	2.09663	3.75325	2.78274	2.09489	1.13852	2.52328	440				0.682022		0.394245	0.560797	0.274918														10	10	10	13.2	13.2	13.2	83.046	0	30.398
A0A3Q7E7D4	Solyc01g005620	Uncharacterized protein	GO:0016021	0	Solyc01g005620.3|Uncharacterized protein|A0A3Q7E7D4	2.65021	2.9899	2.74084	2.33594	2.43605	2.26428	2.87417	2.17735	2.89785	1.92117	2.74223	2.2289	2.52157	441				0.44823		0.344489	0.653691	0.221978														10	10	10	43.1	43.1	43.1	31.754	0	52.876
A0A3Q7IGH7	Solyc10g051390	RRM domain-containing protein	GO:0003723	0	Solyc10g051390.2|RRM domain-containing protein|A0A3Q7IGH7	3.13724	2.08676	3.25594	1.99363	1.03638	2.25906	2.09027	3.14461	2.13981	3.30639	3.42718	2.25519	2.51104	442				1.06362		0.292655	0.795658	0.160082														7	5	5	71.6	61.4	61.4	9.5654	0	20.689
A0A3Q7EQ78	Solyc01g103480	Coatomer subunit delta	GO:0000139; GO:0006890; GO:0015031; GO:0030126	protein transport [GO:0015031]; retrograde vesicle-mediated transport, Golgi to endoplasmic reticulum [GO:0006890]	Solyc01g103480.3|Coatomer subunit delta|A0A3Q7EQ78	2.49109	1.43514	1.41962	3.0597	3.11834	2.76258	3.16768	2.75646	2.33397	2.20907	2.37479	2.96703	2.50796	443				-1.19826		0.172727	1.36695	0.0429583														16	16	13	37.2	37.2	30.9	57.813	0	89.845
A0A3Q7FJB7	Solyc03g044097	Peroxidase (EC 1.11.1.7)	GO:0004601; GO:0005576; GO:0006979; GO:0020037; GO:0042744; GO:0046872	hydrogen peroxide catabolic process [GO:0042744]; response to oxidative stress [GO:0006979]	Solyc03g044097.1|Peroxidase (EC 1.11.1.7)|A0A3Q7FJB7	1.59641	-1.30995	-5.02035	6.56315	6.1988	5.38831	2.13891	4.39572	5.4938	-2.75344	4.94272	2.43041	2.50537	444				-7.62805		0.172284	1.37327	0.0423378														16	16	14	52	52	47.6	34.714	0	288.38
A0A3Q7JKS3	Solyc11g020640	Uncharacterized protein	GO:0016747	0	Solyc11g020640.2|Uncharacterized protein|A0A3Q7JKS3	2.53174	2.95092	3.50191	1.91839	2.84683	-0.168163	1.79371	2.93007	3.13791	2.87107	2.94438	2.74479	2.5003	445				1.4625		0.36773	0.60423	0.248754														13	13	13	32.9	32.9	32.9	50.853	0	41.697
A0A3Q7FRV3	Solyc02g079960	Thioredoxin	GO:0005623; GO:0006662; GO:0015035; GO:0045454	cell redox homeostasis [GO:0045454]; glycerol ether metabolic process [GO:0006662]	Solyc02g079960.3|Thioredoxin|A0A3Q7FRV3	3.59516	2.83335	2.39528	3.30596	3.11538	1.82793	1.60592	2.04318	1.82532	3.33695	1.10225	2.97144	2.49651	446				0.191506		0.503397	0.409924	0.389113														7	7	7	42.4	42.4	42.4	14.016	0	21.549
A0A3Q7F9X5	Solyc01g103220	Cytochrome c domain-containing protein	GO:0005739; GO:0009055; GO:0020037; GO:0046872; GO:0070469	0	Solyc01g103220.3|Cytochrome c domain-containing protein|A0A3Q7F9X5	2.68895	2.80657	3.06366	2.63393	2.9797	0.743732	2.42903	2.66551	1.77005	3.18948	3.11656	1.7862	2.48945	447				0.733941		0.713455	0.201662	0.628547														4	4	4	41.1	41.1	41.1	12.139	0	10.81
A0A3Q7F5X6	Solyc02g082250	Thioredoxin reductase (EC 1.8.1.9)	GO:0004791; GO:0005737; GO:0019430	removal of superoxide radicals [GO:0019430]	Solyc02g082250.3|Thioredoxin reductase (EC 1.8.1.9)|A0A3Q7F5X6	2.13935	2.40711	2.5719	2.44763	2.46817	2.34325	2.58719	2.3608	2.1783	2.56404	3.14425	2.64648	2.48821	448				-0.0468938		0.272943	0.864231	0.1367														9	6	6	41	32.5	32.5	35.076	0	36.599
Q6T2D2	Solyc06g009400	PII-like protein	GO:0006808; GO:0030234	regulation of nitrogen utilization [GO:0006808]	Solyc06g009400.3|PII-like protein|Q6T2D2	2.92827	2.18086	3.10849	2.88478	2.80304	2.32308	2.02921	2.94603	2.43712	1.80937	1.33886	3.06617	2.48794	449				0.0689077		0.623478	0.279408	0.525524														9	9	6	44.7	44.7	33.2	21.732	0	30.891
A0A3Q7GPF1	Solyc06g007930	Cytochrome b5 heme-binding domain-containing protein	GO:0016021; GO:0020037; GO:0046872	0	Solyc06g007930.3|Cytochrome b5 heme-binding domain-containing protein|A0A3Q7GPF1	2.85364	2.7013	2.95612	0.342566	2.78009	1.62192	2.17839	2.42967	2.71553	3.48342	3.04129	2.72321	2.48559	450				1.25549		0.2244	1.02727	0.0939144														5	5	5	50.4	50.4	50.4	14.884	0	33.622
A0A3Q7F0P2	Solyc02g067080	UDP-glucose 6-dehydrogenase (EC 1.1.1.22)	GO:0003979; GO:0051287	0	Solyc02g067080.3|UDP-glucose 6-dehydrogenase (EC 1.1.1.22)|A0A3Q7F0P2	2.52913	2.08542	2.0824	3.50711	2.49744	2.90681	2.51565	2.87616	2.27405	1.8318	2.35647	2.21836	2.4734	451				-0.738134		0.19773	1.15265	0.0703637														22	22	10	57.9	57.9	29.8	52.931	0	192.19
A0A3Q7JP21	Solyc11g066720	Uncharacterized protein	GO:0003824; GO:0050662	0	Solyc11g066720.2|Uncharacterized protein|A0A3Q7JP21	2.30089	0.935122	0.66334	3.93246	2.63863	3.30978	3.46952	2.7973	2.04187	1.62494	2.98103	2.90317	2.4665	452				-1.99384		0.188311	1.22354	0.0597662														18	18	8	51.7	51.7	22.9	48.609	0	154.07
A0A3Q7HLY1	Solyc08g015660	6,7-dimethyl-8-ribityllumazine synthase (DMRL synthase) (EC 2.5.1.78)	GO:0000906; GO:0009231; GO:0009349	riboflavin biosynthetic process [GO:0009231]	Solyc08g015660.3|6,7-dimethyl-8-ribityllumazine synthase (DMRL synthase) (EC 2.5.1.78)|A0A3Q7HLY1	2.48171	2.37554	3.04993	2.0564	2.27259	1.89599	2.30368	2.93645	2.0982	3.11672	2.8384	2.12668	2.46269	453				0.560736		0.403352	0.546832	0.283902														5	5	4	26.3	26.3	22.8	25.103	0	32.931
Q5NE18	Solyc02g086880	Formate dehydrogenase, mitochondrial (FDH) (EC 1.17.1.9) (NAD-dependent formate dehydrogenase)	GO:0005739; GO:0008863; GO:0009326; GO:0009507; GO:0016616; GO:0042183; GO:0051287	formate catabolic process [GO:0042183]	Solyc02g086880.3|Formate dehydrogenase, mitochondrial (FDH) (EC 1.17.1.9) (NAD-dependent formate dehydrogenase)|Q5NE18	0.998589	3.21227	3.31714	2.06401	2.28026	1.94252	3.86408	2.49531	2.68323	1.9505	2.67329	2.01042	2.45763	454				0.413737		0.617503	0.285867	0.517765														18	18	18	50.1	50.1	50.1	42.093	0	111.93
A0A3Q7IJV9	Solyc10g078930	Aha1_N domain-containing protein	GO:0001671; GO:0051087; GO:0051879	0	Solyc10g078930.2|Aha1_N domain-containing protein|A0A3Q7IJV9	1.30926	0.941987	4.13589	1.24887	3.86671	1.16892	3.56101	3.9713	0.454937	4.43918	0.396647	3.85597	2.44589	455				0.0342099		0.950202	0.0290233	0.935355														10	10	10	33.3	33.3	33.3	39.41	0	52.894
Q9SWV8	Q9SWV8	Ethylene-responsive small GTP-binding protein	GO:0003924; GO:0005525	0	|Ethylene-responsive small GTP-binding protein|Q9SWV8	2.16094	2.17852	2.78918	2.67162	2.56457	2.06024	2.11479	2.49236	1.87603	2.66393	2.70202	3.06155	2.44465	456				-0.055927		0.290186	0.812519	0.153986														10	10	3	59.3	59.3	20.4	23.77	0	90.856
A0A3Q7EHA9	Solyc01g073740	Citrate synthase	GO:0004108; GO:0006099; GO:0006101	citrate metabolic process [GO:0006101]; tricarboxylic acid cycle [GO:0006099]	Solyc01g073740.3|Citrate synthase|A0A3Q7EHA9	2.14109	2.73254	2.72123	2.70019	2.50615	1.55851	2.57364	2.27397	2.35621	2.58482	3.04	2.03256	2.43508	457				0.276668		0.874908	0.0822582	0.82745														15	15	15	43.6	43.6	43.6	52.596	0	124.02
Q2MII8	Q2MII8	Photosystem I P700 chlorophyll a apoprotein A2 (EC 1.97.1.12) (PSI-B) (PsaB)	#N/A	#N/A	|Photosystem I P700 chlorophyll a apoprotein A2 (EC 1.97.1.12) (PSI-B) (PsaB)|Q2MII8	2.33357	3.14217	2.43308	2.35755	1.82267	3.34264	3.80898	1.47208	3.74865	1.17695	1.9779	1.57546	2.43264	458				0.128653		0.37617	0.59009	0.256986														9	9	9	14.7	14.7	14.7	82.409	0	79.721
A0A3Q7J9S1	Solyc12g043020	Uncharacterized protein	GO:0004160; GO:0009082	branched-chain amino acid biosynthetic process [GO:0009082]	Solyc12g043020.2|Uncharacterized protein|A0A3Q7J9S1	2.45693	1.96464	1.79617	2.63866	2.39023	2.45448	2.44635	2.47373	2.17451	2.88513	2.42633	3.07297	2.43168	459				-0.421873		0.181614	1.27291	0.0533441														13	13	4	23.1	23.1	5.2	65.907	0	55.449
A0A3Q7GX85	Solyc06g060260	PEROXIDASE_4 domain-containing protein	GO:0004601; GO:0006979; GO:0020037	response to oxidative stress [GO:0006979]	Solyc06g060260.3|PEROXIDASE_4 domain-containing protein|A0A3Q7GX85	2.19039	3.05858	2.05429	1.8518	2.5141	2.13806	2.91031	2.58331	2.07877	2.80174	2.33332	2.521	2.41964	460				0.26643		0.731932	0.18946	0.646458														16	16	13	52.8	52.8	43.8	37.836	0	78.677
A0A3Q7ES92	Solyc01g107860	Uncharacterized protein	0	0	Solyc01g107860.3|Uncharacterized protein|A0A3Q7ES92	2.32809	3.04276	3.11304	1.27269	2.27413	1.18958	2.83158	3.00836	2.11149	2.65042	2.70685	2.50658	2.41963	461				1.24916		0.149423	1.49373	0.0320825														7	7	5	23.1	23.1	17.4	26.179	0	17.366
Q08304	Q08304	Polyphenol oxidase B, chloroplastic (PPO) (EC 1.10.3.1) (Catechol oxidase)	GO:0004097; GO:0009543; GO:0046148; GO:0046872	pigment biosynthetic process [GO:0046148]	|Polyphenol oxidase B, chloroplastic (PPO) (EC 1.10.3.1) (Catechol oxidase)|Q08304	2.55659	1.4273	1.5986	3.21395	2.67042	1.04958	2.76247	2.49218	2.10394	2.8259	3.2831	2.85193	2.403	462				-0.450489		0.423953	0.514905	0.305559														10	10	6	20.3	20.3	13.6	67.227	0	32.882
A0A3Q7HEE3	Solyc07g062490	Bulb-type lectin domain-containing protein	0	0	Solyc07g062490.1|Bulb-type lectin domain-containing protein|A0A3Q7HEE3	4.12564	2.47216	3.2925	1.2126	2.60569	-0.774982	2.63456	2.62154	2.77609	1.7244	3.35597	2.76895	2.40126	463	Dinant et al 2003; Gomez et al 2005; Walz et al 2004			2.28233		0.253449	0.926974	0.118311														8	8	4	28.3	28.3	15.2	33.867	0	43.485
A0A3Q7HTS4	Solyc06g069400	Uncharacterized protein	GO:0004867; GO:0009611; GO:0016787	response to wounding [GO:0009611]	Solyc06g069400.3|Uncharacterized protein|A0A3Q7HTS4	2.57317	0.856227	0.36515	3.06944	2.68047	2.80386	2.36131	2.53681	2.06569	3.35783	2.62776	3.48493	2.39855	464				-1.58641		0.14758	1.51636	0.030454														8	8	8	16.4	16.4	16.4	43.458	0	34.753
A0A3Q7GDK7	Solyc05g009600	Uncharacterized protein	0	0	Solyc05g009600.3|Uncharacterized protein|A0A3Q7GDK7	2.27038	1.97491	2.14655	2.81853	2.50329	2.30545	2.75381	2.54189	2.11809	2.29179	2.46959	2.5861	2.39837	465				-0.411808		0.336084	0.668381	0.214595														16	16	11	39.9	39.9	27.3	65.474	0	99.166
E3UVW7	Solyc11g069270	Beta-galactosidase (EC 3.2.1.23)	GO:0004565; GO:0005618; GO:0005773; GO:0005975; GO:0016021; GO:0030246	carbohydrate metabolic process [GO:0005975]	Solyc11g069270.2|Beta-galactosidase (EC 3.2.1.23)|E3UVW7	1.97326	-0.50039	0.63328	3.22737	3.99551	3.23005	3.11474	2.32618	2.83052	2.91389	3.06135	1.95028	2.39634	466			4	-2.78226		0.0911646	1.99106	0.010208	+		1.6677	0.0214931	0.00348936	+		0.0989642	0.796225	0.840183		0.115305		25	25	24	35.2	35.2	33.8	93.212	0	172.23
A0A3Q7G528	Solyc04g055170	Annexin	GO:0005509; GO:0005544	0	Solyc04g055170.3|Annexin|A0A3Q7G528	1.64468	3.0997	3.2172	2.1172	2.42388	2.45436	2.72868	2.57594	2.2914	1.35693	2.69706	2.12437	2.39428	467	Barnes et al 2004			0.322048		0.708199	0.206956	0.620931														24	24	24	56.3	56.3	56.3	36.198	0	134.76
A0A3Q7GV49	Solyc06g063360	Protein kinase domain-containing protein	GO:0004672; GO:0005524; GO:0009507; GO:0016021	0	Solyc06g063360.3|Protein kinase domain-containing protein|A0A3Q7GV49	1.81744	3.03454	2.4535	2.26039	1.93824	3.46663	3.49691	1.3874	3.46391	1.06511	2.29847	2.00833	2.39091	468				-0.11993		0.649644	0.257679	0.552485														16	16	16	14.6	14.6	14.6	107.99	0	107.98
Q05538	Solyc10g055810	Basic 30 kDa endochitinase (EC 3.2.1.14)	GO:0000272; GO:0004568; GO:0005576; GO:0005618; GO:0005773; GO:0006032; GO:0008061; GO:0016998; GO:0050832	cell wall macromolecule catabolic process [GO:0016998]; chitin catabolic process [GO:0006032]; defense response to fungus [GO:0050832]; polysaccharide catabolic process [GO:0000272]	Solyc10g055810.2|Basic 30 kDa endochitinase (EC 3.2.1.14)|Q05538	0.614594	2.83002	2.06087	0.0521307	2.75977	2.88798	3.09451	1.62565	4.24938	3.50549	1.5118	3.36448	2.37972	469				-0.0648019		0.701833	0.210494	0.615894														11	6	6	51.9	26.1	26.1	34.345	0	99.059
A0A3Q7GW64	Solyc06g053200	Probable 6-phosphogluconolactonase	GO:0005975; GO:0006098; GO:0017057	carbohydrate metabolic process [GO:0005975]; pentose-phosphate shunt [GO:0006098]	Solyc06g053200.3|Probable 6-phosphogluconolactonase|A0A3Q7GW64	2.45909	2.28923	2.19257	1.71284	2.50472	1.99763	2.44526	2.71916	2.09707	2.90825	2.24521	2.9609	2.37766	470				0.241901		0.333441	0.680894	0.2085														11	11	11	43.8	43.8	43.8	28.664	0	38.669
A0A3Q7GDA5	Solyc05g009030	3-isopropylmalate dehydrogenase (EC 1.1.1.85)	GO:0000287; GO:0003862; GO:0009098; GO:0051287	leucine biosynthetic process [GO:0009098]	Solyc05g009030.3|3-isopropylmalate dehydrogenase (EC 1.1.1.85)|A0A3Q7GDA5	2.65749	1.6857	1.42951	2.78736	2.5253	3.06712	2.6884	2.1511	1.92085	2.84803	2.58098	2.10213	2.37033	471				-0.869024		0.307034	0.741265	0.181441														10	10	10	30.5	30.5	30.5	43.423	0	42.91
A0A3Q7GY58	Solyc06g062950	Uncharacterized protein	GO:0004252	0	Solyc06g062950.1|Uncharacterized protein|A0A3Q7GY58	2.58299	1.99097	1.9341	2.108	2.98807	2.64992	2.61877	2.2299	2.69102	2.33948	1.38768	2.91161	2.36937	472				-0.412641		0.753763	0.171999	0.672979														14	14	14	30.9	30.9	30.9	82.73	0	120.45
A0A3Q7H9Y9	Solyc07g043590	Amino_oxidase domain-containing protein	GO:0016491	0	Solyc07g043590.3|Amino_oxidase domain-containing protein|A0A3Q7H9Y9	2.33159	2.75682	3.28215	1.55111	2.47584	0.827543	1.29056	2.46192	2.28212	3.18855	3.26676	2.6937	2.36739	473				1.17203		0.184144	1.2342	0.0583171														16	16	16	38.2	38.2	38.2	54.618	0	123.6
A0A3Q7J3Y8	Solyc12g009180	Cupin_5 domain-containing protein	0	0	Solyc12g009180.2|Cupin_5 domain-containing protein|A0A3Q7J3Y8	1.82949	1.13478	0.681206	1.44219	2.3928	2.33065	3.57495	3.10014	1.87914	3.41555	2.97689	3.63048	2.36569	474				-0.840057		0.103701	1.89739	0.012665														8	8	8	59.2	59.2	59.2	21.836	0	32.471
A0A3Q7IKQ0	Solyc08g067520	Non-specific lipid-transfer protein	GO:0006869; GO:0008289	lipid transport [GO:0006869]	Solyc08g067520.2|Non-specific lipid-transfer protein|A0A3Q7IKQ0	2.9326	1.64545	2.92137	2.4784	2.87226	0.425505	1.17401	2.55421	2.51157	3.22878	3.11128	2.53163	2.36559	475				0.574421		0.60839	0.297006	0.504655														2	2	2	5.7	5.7	5.7	45.851	0	33.422
Q40151	Q40151	Hsc70	GO:0005524; GO:0005618; GO:0005739; GO:0005774; GO:0005794; GO:0005829; GO:0005886; GO:0009408; GO:0009615; GO:0009617; GO:0016567; GO:0031625; GO:0046686	protein ubiquitination [GO:0016567]; response to bacterium [GO:0009617]; response to cadmium ion [GO:0046686]; response to heat [GO:0009408]; response to virus [GO:0009615]	|Hsc70|Q40151	2.8001	2.83494	3.66138	1.15534	2.15918	0.309114	2.60303	3.3918	1.83398	2.91939	1.79669	2.91684	2.36515	476				1.89093		0.18877	1.21327	0.0611976														44	18	13	62.7	32.7	23.7	71.514	0	102.45
A0A3Q7FRG1	Solyc03g112360	Ribosomal_L18e/L15P domain-containing protein	GO:0003735; GO:0006412; GO:0015934	translation [GO:0006412]	Solyc03g112360.1|Ribosomal_L18e/L15P domain-containing protein|A0A3Q7FRG1	2.70295	2.45325	1.95877	2.95149	2.14237	2.9753	2.3156	1.95006	2.15005	2.04447	2.33654	2.34999	2.3609	477				-0.318062		0.385722	0.573983	0.266696														4	4	3	33.8	33.8	25	16.444	0	24.311
A0A3Q7FN98	Solyc03g097290	Alanine--tRNA ligase (EC 6.1.1.7) (Alanyl-tRNA synthetase) (AlaRS)	GO:0000049; GO:0004813; GO:0005524; GO:0005739; GO:0008270; GO:0070143	mitochondrial alanyl-tRNA aminoacylation [GO:0070143]	Solyc03g097290.3|Alanine--tRNA ligase (EC 6.1.1.7) (Alanyl-tRNA synthetase) (AlaRS)|A0A3Q7FN98	2.53263	1.89309	2.24903	2.52443	2.58082	2.24338	2.49582	2.54944	1.86195	2.64502	2.15789	2.58633	2.35999	478				-0.224626		0.791349	0.142635	0.720053														30	30	30	38.5	38.5	38.5	92.594	0	152.01
A0A3Q7HZQ4	Solyc07g005940	V-type proton ATPase subunit H	GO:0000221; GO:0046961	0	Solyc07g005940.3|V-type proton ATPase subunit H|A0A3Q7HZQ4	2.03729	2.34534	2.5975	2.59571	2.28596	2.17441	2.01716	2.1297	2.5155	2.14118	2.89162	2.50099	2.3527	479				-0.0253146		0.762	0.165441	0.683217														12	12	10	33.8	33.8	30	53.775	0	88.09
A0A3Q7G7P4	Solyc04g074910	40S ribosomal protein S21	GO:0003735; GO:0005840; GO:0006412	translation [GO:0006412]	Solyc04g074910.3|40S ribosomal protein S21|A0A3Q7G7P4	2.28018	2.31264	2.02887	3.08159	2.46902	2.89044	2.36745	1.96726	2.15716	2.031	2.10356	2.48888	2.34817	480				-0.606455		0.14284	1.55838	0.0276455														3	3	2	52.4	52.4	34.1	9.1911	0	24.846
A0A3Q7IH89	Solyc10g050890	Uncharacterized protein	GO:0016491; GO:0020037; GO:0051536	0	Solyc10g050890.2|Uncharacterized protein|A0A3Q7IH89	2.43279	2.31777	2.05846	2.46653	2.66701	2.3258	2.4594	2.48294	1.85479	2.47944	2.49177	2.13446	2.3476	481				-0.216774		0.742773	0.181118	0.658995														18	18	10	32.7	32.7	18.2	65.748	0	98.219
A0A3Q7H3B4	Solyc07g006650	Xylose isomerase (EC 5.3.1.5)	GO:0009045; GO:0042732; GO:0046872	D-xylose metabolic process [GO:0042732]	Solyc07g006650.3|Xylose isomerase (EC 5.3.1.5)|A0A3Q7H3B4	2.09058	2.21832	2.34884	2.66364	2.48142	1.93744	2.65062	2.22148	2.23526	2.17623	2.75219	2.3336	2.34247	482				-0.141584		0.878702	0.0803411	0.831111														17	17	17	41	41	41	54.421	0	102.16
A0A3Q7F479	Solyc02g078940	PKS_ER domain-containing protein	GO:0016491	0	Solyc02g078940.3|PKS_ER domain-containing protein|A0A3Q7F479	2.77399	2.06799	2.10817	1.78722	2.54351	1.60569	2.47084	3.13632	2.25686	2.64531	1.9652	2.71509	2.33968	483				0.337915		0.510672	0.402025	0.396255														7	7	7	24.9	24.9	24.9	34.669	0	35.229
A0A3Q7EM48	Solyc01g095200	Reticulon-like protein	GO:0005789; GO:0016021	0	Solyc01g095200.3|Reticulon-like protein|A0A3Q7EM48	1.84331	1.8924	2.36597	2.14715	2.52577	1.68891	2.5445	2.61918	1.85868	3.0742	2.39056	3.1111	2.33848	484				-0.0867192		0.246908	0.947179	0.112933														4	4	2	16	16	6.5	29.718	0	14.851
A0A3Q7GDJ7	Solyc05g009530	Dihydrolipoamide acetyltransferase component of pyruvate dehydrogenase complex (EC 2.3.1.-)	GO:0016746	0	Solyc05g009530.3|Dihydrolipoamide acetyltransferase component of pyruvate dehydrogenase complex (EC 2.3.1.-)|A0A3Q7GDJ7	1.97864	2.47244	2.46082	1.74627	2.79809	1.33889	2.45448	2.72959	2.05885	3.01773	2.60326	2.37517	2.33619	485				0.342882		0.490319	0.425457	0.375442														17	17	15	43.6	43.6	38.1	48.226	0	62.62
A0A3Q7J5M9	Solyc12g015690	FAS1 domain-containing protein	0	0	Solyc12g015690.2|FAS1 domain-containing protein|A0A3Q7J5M9	2.51905	0.898637	0.328026	3.40687	2.64654	2.98008	2.87479	2.15028	2.18933	2.93622	2.84679	2.17725	2.32949	486				-1.76259		0.180981	1.26732	0.0540359														5	5	5	37.2	37.2	37.2	23.658	0	97.636
A0A3Q7EJ92	Solyc01g088480	UMP-CMP kinase (EC 2.7.4.14) (Deoxycytidylate kinase) (CK) (dCMP kinase) (Uridine monophosphate/cytidine monophosphate kinase) (UMP/CMP kinase) (UMP/CMPK)	GO:0004127; GO:0005524; GO:0005634; GO:0005737; GO:0006207; GO:0006221; GO:0009041	'de novo' pyrimidine nucleobase biosynthetic process [GO:0006207]; pyrimidine nucleotide biosynthetic process [GO:0006221]	Solyc01g088480.3|UMP-CMP kinase (EC 2.7.4.14) (Deoxycytidylate kinase) (CK) (dCMP kinase) (Uridine monophosphate/cytidine monophosphate kinase) (UMP/CMP kinase) (UMP/CMPK)|A0A3Q7EJ92	2.9686	1.85316	2.04822	3.84351	2.10154	3.25213	2.23803	2.84353	0.673189	0.863904	2.9631	2.24655	2.32462	487				-0.775732		0.582444	0.321423	0.477065														11	11	11	51.2	51.2	51.2	22.872	0	115.51
A0A3Q7ED56	Solyc01g044360	TOG domain-containing protein	GO:0006606	protein import into nucleus [GO:0006606]	Solyc01g044360.3|TOG domain-containing protein|A0A3Q7ED56	2.58673	1.53012	1.61856	3.06973	2.48445	2.24536	2.39574	2.39362	1.53467	2.77116	2.34111	2.89477	2.32217	488				-0.68804		0.328319	0.690869	0.203766														30	30	30	34.9	34.9	34.9	123.06	0	150.99
A0A3Q7IM38	Solyc10g084350	Ribos_L4_asso_C domain-containing protein	GO:0003735; GO:0005840; GO:0006412	translation [GO:0006412]	Solyc10g084350.2|Ribos_L4_asso_C domain-containing protein|A0A3Q7IM38	2.2577	1.96972	1.98244	3.07131	2.34676	2.74332	3.74584	1.86567	1.93851	2.06161	1.88069	1.94775	2.31761	489				-0.65051		0.485637	0.429995	0.371539														24	13	10	63.3	40.8	33.7	45.042	0	105.76
A0A3Q7JW47	Solyc12g043110	Uncharacterized protein	0	0	Solyc12g043110.2|Uncharacterized protein|A0A3Q7JW47	2.42386	2.52359	2.43992	2.54732	2.20261	1.9415	2.0435	2.46051	1.725	2.64053	2.50686	2.3183	2.31446	490				0.23198		0.346425	0.648326	0.224737														33	33	10	26.2	26.2	11.5	162.45	0	186.95
A0A3Q7FPS8	Solyc03g096840	Uncharacterized protein	0	0	Solyc03g096840.3|Uncharacterized protein|A0A3Q7FPS8	1.28038	1.38831	1.8194	2.29519	2.43842	1.51202	2.40934	2.97117	2.48448	2.90584	3.21029	3.01928	2.31118	491			4	-0.585844		0.0562034	2.61694	0.0024158	+		0.817905	0.152088	0.0603611			1.00743	0.0983039	0.120744		-0.423473		3	3	3	51.5	51.5	51.5	14.951	0	57.833
A0A3Q7FVV5	Solyc03g121180	Uncharacterized protein	GO:0016788	0	Solyc03g121180.3|Uncharacterized protein|A0A3Q7FVV5	2.058	2.14065	2.32825	1.75935	2.7792	1.50117	2.1291	2.4233	2.4963	2.94114	2.65538	2.40564	2.30146	492				0.162389		0.382038	0.580281	0.262857														14	14	14	24.1	24.1	24.1	80.551	0	176.56
A0A3Q7F2B5	Solyc02g070310	Uncharacterized protein	GO:0003735; GO:0005840; GO:0006412	translation [GO:0006412]	Solyc02g070310.3|Uncharacterized protein|A0A3Q7F2B5	2.64447	2.06331	1.16939	3.34179	2.4871	2.58381	3.02331	1.60921	1.66276	2.33297	2.74777	1.9415	2.30062	493				-0.845176		0.537006	0.373819	0.422844														6	6	4	42.9	42.9	21.8	15.636	0	17.068
A0A3Q7ERM5	Solyc01g106210	Uncharacterized protein	GO:0005524; GO:0006457; GO:0051082	protein folding [GO:0006457]	Solyc01g106210.3|Uncharacterized protein|A0A3Q7ERM5	2.24876	2.28018	2.53058	2.51601	2.1346	1.86075	2.22947	2.33535	2.34803	2.72887	2.33225	1.99803	2.29524	494				0.182721		0.857613	0.0950034	0.80352														27	25	11	38.3	38.3	20.4	72.969	0	162.98
Q4PS96	Solyc04g081400	Phosphotransferase (EC 2.7.1.-)	GO:0001678; GO:0004340; GO:0005524; GO:0005536; GO:0005623; GO:0005829; GO:0006096; GO:0008865; GO:0019158	cellular glucose homeostasis [GO:0001678]; glycolytic process [GO:0006096]	Solyc04g081400.3|Phosphotransferase (EC 2.7.1.-)|Q4PS96	2.83475	1.36195	0.70965	2.83457	2.69401	2.33677	3.04877	2.45097	1.88927	2.34963	2.26216	2.62084	2.28278	495				-0.986332		0.421055	0.519564	0.302298														16	16	15	45.5	45.5	42.7	53.986	0	81.134
A0A494G9G5	Solyc00g049520	Uncharacterized protein	0	0	Solyc00g049520.2|Uncharacterized protein|A0A494G9G5	3.33969	1.01683	-0.175631	2.89431	3.03666	2.31351	2.3404	3.72756	2.26968	2.25949	1.44504	2.89249	2.28	496				-1.35453		0.514495	0.397466	0.400437														6	6	6	76.3	76.3	76.3	8.3853	0	20.41
A0A3Q7IK00	Solyc08g066360	Malic enzyme	GO:0004471; GO:0046872; GO:0051287	0	Solyc08g066360.3|Malic enzyme|A0A3Q7IK00	2.71726	2.13813	2.29622	1.96975	2.02772	1.99184	2.432	2.5602	1.7254	2.77215	2.48702	2.21505	2.27773	497				0.387431		0.408131	0.537287	0.290211														26	26	19	53.8	53.8	42.5	65.297	0	96.92
E5KBY0	Solyc01g111075	Snakin-2	0	0	Solyc01g111075.1|Snakin-2|E5KBY0	-1.78316	4.30261	3.81652	4.65052	0.621577	3.49167	-2.92047	-3.95107	5.10481	4.26804	4.80174	4.8816	2.2737	498				-0.809268		0.42644	0.510995	0.308323														3	3	3	37.5	37.5	37.5	10.985	0	24.017
A0A3Q7GG46	Solyc05g013240	Uncharacterized protein	0	0	Solyc05g013240.3|Uncharacterized protein|A0A3Q7GG46	1.68183	3.72909	3.16969	1.07465	1.80911	1.65467	1.07976	2.29631	3.18155	1.98812	2.28649	3.30347	2.27123	499				1.3474		0.429988	0.502802	0.314194														6	6	6	45.8	45.8	45.8	19.948	0	18.812
A0A3Q7GJG3	Solyc05g052510	Clathrin heavy chain	GO:0005198; GO:0006886; GO:0016021; GO:0016192; GO:0030130; GO:0030132; GO:0032051; GO:0071439	intracellular protein transport [GO:0006886]; vesicle-mediated transport [GO:0016192]	Solyc05g052510.3|Clathrin heavy chain|A0A3Q7GJG3	2.4519	1.53574	2.10318	2.68774	2.3642	2.3737	2.30563	2.29398	1.98335	2.04468	2.70297	2.36987	2.26808	500				-0.444942		0.488237	0.427734	0.373478														59	59	20	42.4	42.4	16.1	196.16	0	315.27
A0A3Q7J1M0	Solyc12g005630	Cytochrome b6-f complex iron-sulfur subunit (EC 7.1.1.6)	GO:0008121; GO:0009496; GO:0009535; GO:0016021; GO:0045158; GO:0046872; GO:0051537	0	Solyc12g005630.2|Cytochrome b6-f complex iron-sulfur subunit (EC 7.1.1.6)|A0A3Q7J1M0	1.96178	2.4604	1.80129	1.62387	1.8919	3.83028	3.14109	1.25874	3.42263	1.5531	2.42581	1.84352	2.26787	501				-0.374192		0.834214	0.110128	0.776019														7	7	7	45	45	45	24.331	0	31.532
A0A3Q7G500	Solyc04g074550	Uncharacterized protein	GO:0005739	0	Solyc04g074550.3|Uncharacterized protein|A0A3Q7G500	2.05322	2.14526	1.23016	2.3097	2.60813	1.3139	2.61795	2.71884	2.14886	2.60919	2.7465	2.64322	2.26208	502				-0.267697		0.292704	0.797493	0.159407														4	3	3	26.1	20.3	20.3	22.764	0	29.413
A0A3Q7J3Z0	Solyc12g011160	Uncharacterized protein	GO:0003860	0	Solyc12g011160.2|Uncharacterized protein|A0A3Q7J3Z0	2.06353	2.26496	2.70576	1.71227	2.23804	1.88037	2.1314	2.44689	1.85929	2.48919	2.75818	2.5909	2.26173	503				0.401193		0.199333	1.14124	0.0722371														15	15	15	45.8	45.8	45.8	42.752	0	80.263
A0A3Q7J3B1	Solyc09g090520	Uncharacterized protein	GO:0003723	0	Solyc09g090520.3|Uncharacterized protein|A0A3Q7J3B1	2.28321	1.66844	2.12869	2.80442	2.2486	3.18752	2.04106	2.27043	2.0578	2.26844	1.75648	2.39792	2.25942	504				-0.720064		0.239179	0.976286	0.105612														9	9	8	24	24	20.8	47.792	0	46.899
A0A3Q7H4V9	Solyc06g082660	AAA domain-containing protein	GO:0005524; GO:0005737; GO:0030163; GO:0036402	protein catabolic process [GO:0030163]	Solyc06g082660.3|AAA domain-containing protein|A0A3Q7H4V9	2.62174	1.86532	2.27787	2.53076	2.61643	1.85502	2.33106	2.3064	1.84074	2.28251	1.92338	2.63395	2.2571	505				-0.079093		0.956068	0.0250845	0.943877														14	13	12	33.7	30.7	26.6	46.284	0	74.02
P07370	P07370	Chlorophyll a-b binding protein 1B, chloroplastic (LHCII type I CAB-1B) (LHCP)	GO:0009416; GO:0009522; GO:0009523; GO:0009535; GO:0009768; GO:0009941; GO:0010287; GO:0016021; GO:0016168; GO:0018298; GO:0046872	photosynthesis, light harvesting in photosystem I [GO:0009768]; protein-chromophore linkage [GO:0018298]; response to light stimulus [GO:0009416]	|Chlorophyll a-b binding protein 1B, chloroplastic (LHCII type I CAB-1B) (LHCP)|P07370	0.712925	4.10509	2.85268	2.13511	0.714984	3.70267	3.85426	0.595092	4.09802	1.65573	2.17563	0.452435	2.25455	506				0.372644		0.789115	0.145275	0.715689														11	2	2	65.3	5.7	5.7	28.072	0	13.569
A0A3Q7J5S1	Solyc10g006560	Histone H2A	GO:0000786; GO:0003677; GO:0005634; GO:0046982	0	Solyc10g006560.3|Histone H2A|A0A3Q7J5S1	2.30368	1.89808	2.84876	2.74153	1.82742	1.96565	1.84087	2.17046	2.23535	2.42887	2.36174	2.40072	2.25193	507				0.171976		0.768677	0.160819	0.690528														4	3	3	41.2	33.6	33.6	12.456	0	7.417
A0A3Q7ITW6	Solyc09g010400	Histone H2A	GO:0000786; GO:0003677; GO:0005634; GO:0046982	0	Solyc09g010400.3|Histone H2A|A0A3Q7ITW6	1.14237	0.812678	3.06982	2.45611	2.07842	2.00606	1.79014	1.51994	3.15218	2.41063	3.08377	3.48675	2.25074	508				-0.505239		0.433068	0.498035	0.317662														4	2	2	31.7	20.7	20.7	15.397	0	8.7548
A8WBX7	Solyc11g007020	Diphosphomevalonate decarboxylase (EC 4.1.1.33)	GO:0004163; GO:0005524; GO:0005829; GO:0016126; GO:0019287	isopentenyl diphosphate biosynthetic process, mevalonate pathway [GO:0019287]; sterol biosynthetic process [GO:0016126]	Solyc11g007020.2|Diphosphomevalonate decarboxylase (EC 4.1.1.33)|A8WBX7	3.0595	2.60379	2.63197	1.81348	2.31831	0.685162	2.34869	2.78487	1.58119	2.62723	2.40731	1.98033	2.23682	509				1.15943		0.295794	0.784199	0.164362														10	10	9	25.6	25.6	23.2	46.747	0	52.732
A0A3Q7I7U0	Solyc09g082780	DUF3700 domain-containing protein	0	0	Solyc09g082780.3|DUF3700 domain-containing protein|A0A3Q7I7U0	2.89159	2.84025	2.35109	2.89016	2.33005	2.29438	1.8686	2.11673	1.07816	2.24247	2.15366	1.7389	2.233	510				0.189446		0.172021	1.37289	0.0423746														7	7	7	28.7	28.7	28.7	27.292	0	72.624
P93213	Solyc12g010860	14-3-3 protein 8	GO:0019904	0	Solyc12g010860.2|14-3-3 protein 8|P93213	2.05931	1.79107	1.7575	2.41066	2.70566	2.37308	2.35989	2.10666	2.24522	1.88975	2.19466	2.89704	2.23254	511	He et al 2016; Gaupels et al 2012;			-0.627177		0.272809	0.860016	0.138033														15	12	12	57.1	51.3	51.3	29.479	0	78.097
Q9M7N6	Q9M7N6	MFP1 attachment factor 1	GO:0005635; GO:0005794; GO:0016363	0	|MFP1 attachment factor 1|Q9M7N6	2.76977	1.50635	0.936878	1.66391	2.1257	1.16762	2.47604	3.01293	3.0702	2.76897	2.18635	3.08952	2.23119	512				0.0852556		0.208555	1.09797	0.0798044														5	5	5	68.4	68.4	68.4	16.18	0	17.363
O48625	Solyc03g020010	Lemir	GO:0004866	0	Solyc03g020010.1|Lemir|O48625	2.45687	2.51043	0.528193	2.66364	2.73063	-0.0127029	0.44721	1.54193	2.44053	3.92286	4.20877	3.3113	2.22914	513				0.0379763		0.24379	0.958249	0.110091														6	6	6	39.5	39.5	39.5	22.945	0	16.924
A0A3Q7EU34	Solyc01g110450	Aldo_ket_red domain-containing protein	GO:0016491	0	Solyc01g110450.3|Aldo_ket_red domain-containing protein|A0A3Q7EU34	2.37024	1.45184	1.62219	2.46241	1.49278	2.30486	2.03258	2.76815	2.25501	2.76266	1.92072	3.27423	2.22647	514				-0.271928		0.433014	0.499102	0.316882														10	10	10	44.7	44.7	44.7	34.691	0	49.768
A0A3Q7HZK1	Solyc09g018750	Uncharacterized protein	0	0	Solyc09g018750.3|Uncharacterized protein|A0A3Q7HZK1	2.16152	2.50253	2.40333	2.23575	2.45355	2.15602	1.89481	1.83761	1.89661	2.58095	2.48268	2.09261	2.22483	515				0.0740163		0.136962	1.61537	0.0242452														7	7	7	28.9	28.9	28.9	22.592	0	33.724
P27524	Solyc01g105030	Chlorophyll a-b binding protein CP24 10A, chloroplastic (CAB-10A) (LHCP)	GO:0009416; GO:0009523; GO:0009535; GO:0009768; GO:0009941; GO:0010287; GO:0016021; GO:0016168; GO:0018298	photosynthesis, light harvesting in photosystem I [GO:0009768]; protein-chromophore linkage [GO:0018298]; response to light stimulus [GO:0009416]	Solyc01g105030.3|Chlorophyll a-b binding protein CP24 10A, chloroplastic (CAB-10A) (LHCP)|P27524	1.33554	3.113	1.83716	2.46636	1.73385	3.86815	3.58406	0.896213	3.17178	1.42408	2.42528	0.761872	2.21811	516				-0.594217		0.683638	0.22809	0.591439														6	6	2	36.3	36.3	16.4	27.253	0	112.65
A0A3Q7F894	Solyc01g099760	AAA domain-containing protein	GO:0005524; GO:0005737; GO:0016787; GO:0030163	protein catabolic process [GO:0030163]	Solyc01g099760.3|AAA domain-containing protein|A0A3Q7F894	2.70821	2.18092	2.85218	2.66251	2.67868	1.87852	2.38246	2.31142	2.13029	1.23736	1.13814	2.45513	2.21799	517				0.173866		0.275267	0.852406	0.140473														22	22	21	52.8	52.8	50.2	51.728	0	116.68
A0A3Q7HI26	Solyc05g056385	Protein disulfide-isomerase (EC 5.3.4.1)	GO:0003756; GO:0005623; GO:0006457; GO:0045454	cell redox homeostasis [GO:0045454]; protein folding [GO:0006457]	Solyc05g056385.1|Protein disulfide-isomerase (EC 5.3.4.1)|A0A3Q7HI26	2.66494	2.51972	3.0383	1.84179	1.88357	1.78278	2.24017	2.38531	2.13621	2.51071	1.67913	1.83071	2.20945	518				0.904941		0.108392	1.81246	0.0154006														15	9	3	22.1	13.1	6.2	58.75	0	55.738
Q93X45	Solyc02g062970	Xaa-Pro aminopeptidase 2 (EC 3.4.11.9)	GO:0005737; GO:0046872; GO:0070006	0	Solyc02g062970.3|Xaa-Pro aminopeptidase 2 (EC 3.4.11.9)|Q93X45	2.34756	1.85387	2.41469	1.93559	2.40549	1.76865	2.08348	2.43495	1.84173	2.72124	2.26893	2.30326	2.19829	519				0.168795		0.558018	0.345605	0.451227														13	13	13	21.7	21.7	21.7	72.682	0	86.269
A0A3Q7G5Y8	Solyc03g044155	fn3_6 domain-containing protein	0	0	Solyc03g044155.1|fn3_6 domain-containing protein|A0A3Q7G5Y8	2.52908	0.749307	0.994873	3.99375	2.98867	3.56843	1.74482	1.92912	2.26273	1.36867	2.7726	1.46534	2.19728	520				-2.09253		0.140302	1.58631	0.0259234														5	4	4	70.5	57.9	57.9	10.221	0	27.452
A0A3Q7G6N7	Solyc04g078920	SCP2 domain-containing protein	0	0	Solyc04g078920.3|SCP2 domain-containing protein|A0A3Q7G6N7	2.88587	2.81466	3.16665	3.4732	2.03925	-0.698532	2.32987	2.68103	2.11951	2.81948	0.761498	1.95983	2.19603	521				1.35109		0.643817	0.262578	0.546288														7	7	7	63.2	63.2	63.2	13.689	0	16.842
A0A3Q7F0F8	Solyc01g068530	Uncharacterized protein	GO:0003735; GO:0005840; GO:0006412	translation [GO:0006412]	Solyc01g068530.3|Uncharacterized protein|A0A3Q7F0F8	2.19928	1.45401	1.73708	3.61104	2.25697	2.525	2.27341	2.19138	1.9113	2.12881	1.94481	2.07102	2.19201	522				-1.00088		0.216902	1.05803	0.0874925														8	3	3	56	22.7	22.7	17.115	0	18.263
A0A3Q7G505	Solyc04g054980	PLAT domain-containing protein	GO:0004096; GO:0020037	0	Solyc04g054980.3|PLAT domain-containing protein|A0A3Q7G505	0.553324	2.80602	2.33224	3.48709	1.21189	2.96793	1.89124	-0.290811	2.86835	2.74214	3.17843	2.45552	2.18361	523				-0.658442		0.641105	0.265113	0.543109														6	6	6	44.1	44.1	44.1	20.905	0	35.311
A0A3Q7JAV3	Solyc12g044600	Malic enzyme	GO:0004471; GO:0046872; GO:0051287	0	Solyc12g044600.3|Malic enzyme|A0A3Q7JAV3	2.62163	1.66242	2.0292	1.47388	1.98172	2.06653	2.33959	2.65221	2.04464	2.41027	2.55388	2.31844	2.17953	524				0.263707		0.334262	0.678328	0.209736														19	15	12	40.2	30.6	24.5	70.228	0	94.172
Q9ZS45	Solyc05g005710	Spermidine synthase (SPDSY) (EC 2.5.1.16) (Putrescine aminopropyltransferase)	GO:0004766; GO:0006596; GO:0008295	polyamine biosynthetic process [GO:0006596]; spermidine biosynthetic process [GO:0008295]	Solyc05g005710.3|Spermidine synthase (SPDSY) (EC 2.5.1.16) (Putrescine aminopropyltransferase)|Q9ZS45	2.27164	1.71051	1.67475	2.38313	2.07391	2.28781	2.77698	2.54002	2.28798	2.7273	0.860375	2.49013	2.17371	525				-0.362647		0.633147	0.271001	0.535796														8	8	8	32.7	32.7	32.7	37.678	0	32.199
A0A3Q7ISK0	Solyc09g007850	Uncharacterized protein	GO:0003723	0	Solyc09g007850.3|Uncharacterized protein|A0A3Q7ISK0	2.81206	2.15195	2.31297	2.09441	1.89365	2.57321	2.75136	2.21356	2.26785	1.79424	1.71036	1.47821	2.17115	526				0.238572		0.173003	1.36069	0.0435824														13	13	11	51.4	51.4	44.8	31.453	0	49.271
A0A3Q7EQJ0	Solyc01g005250	Semialdehyde_dh domain-containing protein	GO:0004073; GO:0009086; GO:0009088; GO:0009089; GO:0009097; GO:0046983; GO:0050661; GO:0051287	isoleucine biosynthetic process [GO:0009097]; lysine biosynthetic process via diaminopimelate [GO:0009089]; methionine biosynthetic process [GO:0009086]; threonine biosynthetic process [GO:0009088]	Solyc01g005250.3|Semialdhyde_dh domain-containing protein|A0A3Q7EQJ0	2.45401	2.68129	2.69204	1.645	1.84399	1.10543	2.16436	2.35635	1.75697	2.81152	2.24498	2.27875	2.16956	527			1	1.07764		0.0906494	2.00243	0.00994413	+		2.00114	0.00997369	0.00225455	+		0.62232	0.238605	0.262947		-0.352526		10	10	10	37.5	37.5	37.5	41.521	0	67.627
A0A3Q7EUY7	Solyc01g109890	J domain-containing protein	0	0	Solyc01g109890.3|J domain-containing protein|A0A3Q7EUY7	-0.905256	-1.25726	-0.708809	-1.60578	-1.53496	-1.51491	-1.84988	-1.24396	-1.62812	-0.701892	-0.762036	-0.997012	-1.22582	1643			1	0.594776		0.0714231	2.27188	0.00534714	+		1.66357	0.0216986	0.00345263	+		1.71711	0.0191817	0.0517895	+	-0.753673		2	2	2	9.8	9.8	9.8	38.705	0	9.6097
A0A3Q7ENY7	Solyc01g100360	Uncharacterized protein	GO:0005623; GO:0016668; GO:0045454; GO:0050660	cell redox homeostasis [GO:0045454]	Solyc01g100360.3|Uncharacterized protein|A0A3Q7ENY7	2.16331	1.69999	1.83959	2.97627	2.4465	2.30847	2.3244	2.22503	1.53593	2.03746	2.30517	2.06711	2.16077	529				-0.676119		0.253261	0.928293	0.117952														19	19	15	43.2	43.2	38	60.462	0	171.11
A0A3Q7FR94	Solyc03g110960	Nucleoside diphosphate kinase (EC 2.7.4.6)	GO:0004550; GO:0005524; GO:0006183; GO:0006228; GO:0006241	CTP biosynthetic process [GO:0006241]; GTP biosynthetic process [GO:0006183]; UTP biosynthetic process [GO:0006228]	Solyc03g110960.3|Nucleoside diphosphate kinase (EC 2.7.4.6)|A0A3Q7FR94	2.47561	1.83873	1.8185	1.482	2.26712	2.4705	2.47875	2.58374	2.6741	2.09122	2.70074	1.00982	2.15757	530				-0.0289253		0.604382	0.299826	0.501388														9	6	2	33.5	27.9	13.3	25.531	0	136.7
A0A3Q7GPU8	Solyc05g056250	AA_TRNA_LIGASE_II domain-containing protein	GO:0003676; GO:0004815; GO:0005524; GO:0005737; GO:0006422	aspartyl-tRNA aminoacylation [GO:0006422]	Solyc05g056250.3|AA_TRNA_LIGASE_II domain-containing protein|A0A3Q7GPU8	2.20937	2.3066	2.40108	2.23796	2.43442	1.64868	2.24896	2.29831	1.87387	2.02985	2.35196	1.81413	2.1546	531				0.198665		0.800214	0.135639	0.731748														20	20	20	39.2	39.2	39.2	60.948	0	135.59
Q68HC8	Q68HC8	Glucose-6-phosphate isomerase (EC 5.3.1.9)	GO:0004347; GO:0006094; GO:0006096	gluconeogenesis [GO:0006094]; glycolytic process [GO:0006096]	|Glucose-6-phosphate isomerase (EC 5.3.1.9)|Q68HC8	2.44815	1.28696	1.56067	2.05663	2.38299	2.13133	2.48006	2.34844	1.7174	2.79359	2.01995	2.54073	2.14724	532				-0.425055		0.442714	0.4849	0.327416														32	32	32	62.7	62.7	62.7	67.442	0	263.02
A0A3Q7E957	Solyc01g008950	Uncharacterized protein	GO:0005509; GO:0019722	calcium-mediated signaling [GO:0019722]	Solyc01g008950.3|Uncharacterized protein|A0A3Q7E957	2.74789	1.13561	1.36343	1.85417	2.59376	1.43281	2.46787	2.59485	2.03362	2.70831	2.43433	2.38517	2.14598	533	Barnes et al 2004; Yoo et al 2002;			-0.211271		0.479557	0.438107	0.364664														13	2	2	82.6	20.1	20.1	16.848	0	21.348
Q6VWJ5	Q6VWJ5	Fructokinase 3	GO:0006000; GO:0006633; GO:0008865; GO:0009570; GO:0016051	carbohydrate biosynthetic process [GO:0016051]; fatty acid biosynthetic process [GO:0006633]; fructose metabolic process [GO:0006000]	|Fructokinase 3|Q6VWJ5	2.31507	2.02433	1.62797	2.0218	2.62083	1.50449	2.4959	2.36392	1.82841	2.46536	1.92072	2.55601	2.1454	534				-0.059919		0.813832	0.125012	0.749873														14	13	11	43.3	40.9	36	41.487	0	135.41
A0A3Q7FC02	Solyc02g093830	Glucose-6-phosphate 1-dehydrogenase (EC 1.1.1.49)	GO:0004345; GO:0006006; GO:0006098; GO:0050661	glucose metabolic process [GO:0006006]; pentose-phosphate shunt [GO:0006098]	Solyc02g093830.3|Glucose-6-phosphate 1-dehydrogenase (EC 1.1.1.49)|A0A3Q7FC02	2.00635	2.23239	2.29669	2.16427	2.08214	1.32729	1.7645	2.49098	1.85029	2.49016	2.65848	2.35288	2.14304	535				0.320573		0.303598	0.757393	0.174826														21	21	21	46	46	46	60.063	0	94.752
A0A3Q7HXX4	Solyc06g082535	Uncharacterized protein	GO:0005506; GO:0016021; GO:0016705; GO:0020037	0	Solyc06g082535.1|Uncharacterized protein|A0A3Q7HXX4	1.3672	2.33444	2.51212	1.12228	2.16127	0.516819	2.00945	2.61606	2.60697	3.06332	2.87318	2.51004	2.14109	536				0.804462		0.176136	1.30455	0.0495968														17	17	17	47.6	47.6	47.6	36.904	0	57.117
A0A3Q7ER22	Solyc01g102820	Uncharacterized protein	GO:0008299; GO:0050518	isoprenoid biosynthetic process [GO:0008299]	Solyc01g102820.3|Uncharacterized protein|A0A3Q7ER22	2.33013	2.62857	3.0232	0.906178	1.38744	1.22474	2.44703	2.8312	1.51608	2.72307	2.65173	1.99607	2.13879	537				1.48785		0.106878	1.83405	0.0146538														13	13	13	47.5	47.5	47.5	34.957	0	71.675
A0A3Q7H376	Solyc06g075010	Uncharacterized protein	GO:0005524; GO:0042026	protein refolding [GO:0042026]	Solyc06g075010.3|Uncharacterized protein|A0A3Q7H376	3.06349	2.03438	2.38848	1.48198	2.32493	1.28581	2.16936	2.03814	1.75423	2.58057	2.53092	1.88605	2.1282	538				0.797877		0.321887	0.707091	0.196295														24	20	20	51.5	44.1	44.1	65.884	0	323.31
Q8RXA4	Solyc04g016200	Glycosyltransferase (EC 2.4.1.-)	GO:0008194; GO:0016758; GO:0043231	0	Solyc04g016200.1|Glycosyltransferase (EC 2.4.1.-)|Q8RXA4	2.71125	2.97159	3.04606	1.51176	1.57985	1.07878	1.27159	1.9044	1.94857	3.05171	2.93421	1.51231	2.12684	539				1.51951		0.118582	1.71484	0.0192825														15	15	15	26.8	26.8	26.8	51.584	0	82.941
A0A3Q7HBK4	Solyc07g052350	Aconitate hydratase (Aconitase) (EC 4.2.1.3)	GO:0003994; GO:0047780; GO:0051539	0	Solyc07g052350.3|Aconitate hydratase (Aconitase) (EC 4.2.1.3)|A0A3Q7HBK4	2.02931	2.70316	1.66117	2.30049	2.48771	1.96148	2.31845	1.95555	2.08469	2.22434	1.45349	2.33541	2.12627	540				-0.118678		0.923639	0.0477315	0.895918														38	19	19	49.5	30.2	30.2	108.2	0	209.06
A0A3Q7FWB5	Solyc03g123610	Aminotran_1_2 domain-containing protein	GO:0003824; GO:0009058; GO:0030170	biosynthetic process [GO:0009058]	Solyc03g123610.3|Aminotran_1_2 domain-containing protein|A0A3Q7FWB5	2.5181	2.51594	2.49292	1.42203	2.09864	0.714725	1.93357	2.45447	2.08831	2.79208	2.2724	2.18842	2.1243	541				1.09719		0.164153	1.40777	0.0391044														13	11	11	28.2	24.9	24.9	63.178	0	105.36
A0A3Q7I956	Solyc09g091180	Uncharacterized protein	GO:0005524; GO:0042026	protein refolding [GO:0042026]	Solyc09g091180.3|Uncharacterized protein|A0A3Q7I956	2.57462	2.22871	2.74337	1.94854	1.89634	1.18073	2.01478	1.71332	1.99939	2.55632	2.58816	2.03721	2.12346	542				0.840362		0.148051	1.51914	0.0302594														35	23	23	64.6	47.3	47.3	61.559	0	158.22
A0A3Q7GMW1	Solyc04g005330	WD_REPEATS_REGION domain-containing protein	0	0	Solyc04g005330.3|WD_REPEATS_REGION domain-containing protein|A0A3Q7GMW1	1.22851	1.7332	1.87129	2.56657	2.05796	2.27478	2.62732	2.20898	2.08707	1.96776	2.3791	2.42714	2.11914	543				-0.688769		0.175	1.3504	0.0446277														18	18	5	23.2	23.2	8.5	106.69	0	125.98
A0A3Q7FRA5	Solyc03g111010	Glyceraldehyde-3-phosphate dehydrogenase (EC 1.2.1.-)	GO:0006006; GO:0016620; GO:0050661; GO:0051287	glucose metabolic process [GO:0006006]	Solyc03g111010.3|Glyceraldehyde-3-phosphate dehydrogenase (EC 1.2.1.-)|A0A3Q7FRA5	1.8041	2.10277	2.50971	1.05801	2.54478	0.701708	2.82332	2.84338	1.89602	2.23769	2.39469	2.50435	2.11838	544				0.704024		0.317193	0.716651	0.192021														21	7	6	65.7	31.2	28.9	38.454	0	151.22
A0A3Q7F5R7	Solyc02g081690	Uncharacterized protein	GO:0016758	0	Solyc02g081690.1|Uncharacterized protein|A0A3Q7F5R7	1.79507	2.3268	1.94862	0.996465	2.78393	1.78061	2.53742	2.36614	1.44206	2.58701	2.21704	2.6269	2.11734	545				0.169832		0.692846	0.218813	0.604208														9	9	9	22	22	22	53.652	0	37.317
A0A3Q7HIP8	Solyc07g066150	Uncharacterized protein	GO:0009522; GO:0015979; GO:0016021	photosynthesis [GO:0015979]	Solyc07g066150.1|Uncharacterized protein|A0A3Q7HIP8	1.05433	3.31539	2.81357	1.79557	1.15392	2.47255	3.3495	0.590314	4.27102	1.45225	2.42351	0.703288	2.11627	546				0.58708		0.731157	0.19052	0.644882														3	3	3	23.3	23.3	23.3	15.955	0	9.886
K4C998	Solyc06g073790	Ribosomal_S17_N domain-containing protein	GO:0003735; GO:0006412; GO:0022627	translation [GO:0006412]	Solyc06g073790.3|Ribosomal_S17_N domain-containing protein|K4C998	1.49496	2.60701	2.48967	4.04734	2.45577	3.56074	1.30402	0.629508	2.13501	1.88204	1.55856	1.19514	2.11331	547				-1.1574		0.128651	1.65268	0.0222497														9	9	9	56	56	56	17.703	0	32.999
A0A3Q7HMJ3	Solyc08g062630	Aminopeptidase (EC 3.4.11.-)	GO:0004177; GO:0008237; GO:0008270	0	Solyc08g062630.3|Aminopeptidase (EC 3.4.11.-)|A0A3Q7HMJ3	2.0679	1.61621	1.63068	2.42592	2.51989	2.33007	2.50262	2.35817	1.85989	2.01821	1.52671	2.49601	2.11269	548				-0.653696		0.291633	0.802264	0.157665														28	28	28	40.3	40.3	40.3	99.118	0	230.57
O65004	Solyc12g015860	Farnesyl pyrophosphate synthase (EC 2.5.1.1)	GO:0004161; GO:0004337; GO:0005737; GO:0045337	farnesyl diphosphate biosynthetic process [GO:0045337]	Solyc12g015860.2|Farnesyl pyrophosphate synthase (EC 2.5.1.1)|O65004	2.15361	2.01408	2.51875	2.19844	2.29852	1.84827	1.56553	1.98845	1.49223	1.98827	3.11304	2.16094	2.11168	549				0.113739		0.306784	0.744726	0.180001														12	12	12	33	33	33	39.334	0	68.275
K4BEI9	K4BEI9	SGT1-1	GO:0005634; GO:0005737; GO:0031647; GO:0050821; GO:0050832; GO:2000072	defense response to fungus [GO:0050832]; protein stabilization [GO:0050821]; regulation of defense response to fungus, incompatible interaction [GO:2000072]; regulation of protein stability [GO:0031647]	|SGT1-1|K4BEI9	2.67527	1.3945	1.45852	1.90301	2.0824	2.26738	2.20465	2.33976	1.85053	2.58523	1.70092	2.79849	2.10505	550				-0.241503		0.736439	0.185936	0.651724														11	11	11	37.8	37.8	37.8	41.244	0	47.027
Q40144	Solyc01g099630	Probable xyloglucan endotransglucosylase/hydrolase 1 (LeXTH1) (EC 2.4.1.207)	GO:0004553; GO:0005618; GO:0010411; GO:0016762; GO:0042546; GO:0048046; GO:0071555	cell wall biogenesis [GO:0042546]; cell wall organization [GO:0071555]; xyloglucan metabolic process [GO:0010411]	Solyc01g099630.3|Probable xyloglucan endotransglucosylase/hydrolase 1 (LeXTH1) (EC 2.4.1.207)|Q40144	4.87661	0.390101	1.6507	1.72119	4.31359	2.04529	1.4704	3.30656	3.95839	2.00666	-0.995063	0.469771	2.10118	551				-0.387554		0.456226	0.465424	0.342434														12	8	8	51.4	39.5	39.5	34.01	0	66.205
A0A3Q7GHJ1	Solyc05g013820	Proteasome subunit beta (EC 3.4.25.1)	GO:0004298; GO:0005634; GO:0005737; GO:0005839; GO:0051603	proteolysis involved in cellular protein catabolic process [GO:0051603]	Solyc05g013820.3|Proteasome subunit beta (EC 3.4.25.1)|A0A3Q7GHJ1	2.15448	1.7677	1.65664	2.10304	1.86626	2.05392	1.74769	2.36885	1.68822	2.74328	2.61312	2.14505	2.07569	552				-0.148133		0.218593	1.04874	0.0893849														8	8	8	29.6	29.6	29.6	29.137	0	20.275
K4DFV3	Solyc12g056220	Plasmamembrane intrinsic protein 13	GO:0005773; GO:0005886; GO:0009414; GO:0009506; GO:0015250; GO:0016021	response to water deprivation [GO:0009414]	Solyc12g056220.2|Plasmamembrane intrinsic protein 13|K4DFV3	2.46032	2.34326	1.29803	2.61069	2.1368	1.96065	2.00808	1.40455	2.15558	2.07431	2.1478	2.24721	2.07061	553				-0.202178		0.782428	0.150601	0.706966														5	5	2	16	16	5.6	30.821	0	36.94
A0A3Q7H403	Solyc06g075810	L51_S25_CI-B8 domain-containing protein	0	0	Solyc06g075810.3|L51_S25_CI-B8 domain-containing protein|A0A3Q7H403	1.91647	2.54289	3.02999	1.60803	1.74062	1.25798	2.12627	1.74359	1.98157	1.97451	2.62941	2.24784	2.0666	554				0.960905		0.17582	1.30028	0.050086														3	3	3	37.8	37.8	37.8	11.088	0	11.666
O65821	O65821	Histone H2B.1 (LeH2B-1)	GO:0000786; GO:0003677; GO:0005634; GO:0006334; GO:0046982	nucleosome assembly [GO:0006334]	|Histone H2B.1 (LeH2B-1)|O65821	0.201614	2.60561	2.87609	1.71687	1.78078	2.30355	2.4776	1.48112	2.55449	2.04257	2.96785	1.78346	2.06597	555				-0.0392949		0.953837	0.0268323	0.940086														8	5	2	50	31	8.5	15.671	0	30.428
A0A3Q7HV38	Solyc06g072580	Pyruvate dehydrogenase E1 component subunit beta (EC 1.2.4.1)	GO:0004739; GO:0006086	acetyl-CoA biosynthetic process from pyruvate [GO:0006086]	Solyc06g072580.3|Pyruvate dehydrogenase E1 component subunit beta (EC 1.2.4.1)|A0A3Q7HV38	1.95054	2.30561	2.36162	2.1813	2.20333	1.71011	1.60954	1.97124	2.27232	2.6547	2.03804	1.37802	2.05303	556				0.174343		0.913689	0.054806	0.881443														8	8	5	30.5	30.5	18.8	39.597	0	27.717
Q9AXQ5	Solyc07g005560	Eukaryotic translation initiation factor 5A-2 (eIF-5A-2)	GO:0003743; GO:0003746; GO:0006452; GO:0043022; GO:0045901; GO:0045905	positive regulation of translational elongation [GO:0045901]; positive regulation of translational termination [GO:0045905]; translational frameshifting [GO:0006452]	Solyc07g005560.3|Eukaryotic translation initiation factor 5A-2 (eIF-5A-2)|Q9AXQ5	2.17436	0.294345	2.13182	1.99898	2.18694	2.79185	2.46314	1.72503	1.79535	2.56222	2.55394	1.8332	2.0426	557	Lin et al 2008;			-0.792416		0.551565	0.355964	0.440591														11	6	6	65.6	38.1	38.1	17.554	0	39.452
A0A3Q7F043	Solyc01g067905	Uncharacterized protein	GO:0003714	0	Solyc01g067905.1|Uncharacterized protein|A0A3Q7F043	2.61845	0.863336	-0.431898	1.76271	2.95898	2.24111	2.78031	2.81641	1.75788	2.78214	1.9445	2.25893	2.0294	558				-1.3043		0.363592	0.612539	0.24404														2	2	2	23.9	23.9	23.9	12.872	0	25.57
A0A3Q7H441	Solyc07g006790	Acetyltransferase component of pyruvate dehydrogenase complex (EC 2.3.1.12)	GO:0004742; GO:0005759; GO:0006090; GO:0045254	pyruvate metabolic process [GO:0006090]	Solyc07g006790.3|Acetyltransferase component of pyruvate dehydrogenase complex (EC 2.3.1.12)|A0A3Q7H441	2.22379	2.30681	2.31911	2.54383	2.09358	1.62897	1.2122	1.59706	1.9899	1.99089	2.3881	2.0242	2.02654	559				0.194446		0.267136	0.893093	0.127911														19	19	19	35.3	35.3	35.3	59.634	0	130.51
A0A3Q7I516	Solyc09g064720	DLH domain-containing protein	GO:0016787	0	Solyc09g064720.3|DLH domain-containing protein|A0A3Q7I516	1.41811	0.702861	0.447918	2.00147	2.42362	2.91987	2.33596	2.07096	1.98335	3.27741	1.94374	2.74322	2.02237	560			4	-1.59202		0.0804118	2.10236	0.0079003	+		1.8092	0.0155167	0.00282927	+		0.582369	0.261596	0.2846		-0.5247		7	7	7	38.9	38.9	38.9	25.949	0	44.572
A0A3Q7HSI1	Solyc06g066000	Uncharacterized protein	GO:0015078; GO:0015986; GO:0016021; GO:0045263	ATP synthesis coupled proton transport [GO:0015986]	Solyc06g066000.2|Uncharacterized protein|A0A3Q7HSI1	2.05938	2.72869	2.13401	2.30164	1.4241	3.11917	3.10812	1.13988	2.8605	1.24293	1.96802	0.157392	2.02032	561				0.0257235		0.401769	0.550333	0.281622														5	5	5	23.4	23.4	23.4	22.372	0	33.701
A0A3Q7JCN9	Solyc12g096220	PRONE domain-containing protein	GO:0000463; GO:0003735; GO:0005089; GO:0022625	maturation of LSU-rRNA from tricistronic rRNA transcript (SSU-rRNA, 5.8S rRNA, LSU-rRNA) [GO:0000463]	Solyc12g096220.2|PRONE domain-containing protein|A0A3Q7JCN9	1.83408	1.83801	1.81161	2.45939	2.28679	2.4047	2.14472	1.62476	1.96319	2.11279	1.96006	1.76185	2.01683	562				-0.555722		0.107432	1.87863	0.0132241														15	15	3	20.2	20.2	6.5	81.731	0	82.473
Q4W5U7	Q4W5U7	Calnexin-like protein	GO:0005509; GO:0005789; GO:0006457; GO:0016021; GO:0030968; GO:0051082	endoplasmic reticulum unfolded protein response [GO:0030968]; protein folding [GO:0006457]	|Calnexin-like protein|Q4W5U7	1.79812	2.33126	1.87341	1.7694	1.99814	1.72443	2.11606	1.90191	2.14508	2.0725	2.53648	1.93335	2.01668	563				0.170276		0.505238	0.408275	0.390594														20	20	20	41.4	41.4	41.4	61.033	0	274.27
A0A3Q7J8Q2	Solyc12g039070	Str_synth domain-containing protein	GO:0009058; GO:0016844	biosynthetic process [GO:0009058]	Solyc12g039070.2|Str_synth domain-containing protein|A0A3Q7J8Q2	2.94818	2.39843	3.61659	2.23424	0.523868	2.25335	1.29032	1.56361	1.13521	1.26017	3.56985	1.40604	2.01666	564				1.31724		0.317761	0.714952	0.192774														8	8	8	34.2	34.2	34.2	36.764	0	53.152
A0A3Q7EUT1	Solyc01g111760	ATP-synt_ab_N domain-containing protein	GO:0046034; GO:1902600	ATP metabolic process [GO:0046034]; proton transmembrane transport [GO:1902600]	Solyc01g111760.3|ATP-synt_ab_N domain-containing protein|A0A3Q7EUT1	1.80749	2.15618	2.06208	2.27476	2.35604	1.70524	1.94883	1.57616	1.96601	2.37138	1.96978	1.9891	2.01525	565				-0.103429		0.619765	0.283402	0.520713														11	4	4	89.3	30.5	30.5	14.078	0	14.011
A0A3Q7IQA5	Solyc11g007730	PNP_UDP_1 domain-containing protein	GO:0003824; GO:0009116	nucleoside metabolic process [GO:0009116]	Solyc11g007730.2|PNP_UDP_1 domain-containing protein|A0A3Q7IQA5	2.67366	2.82994	2.90377	1.87667	2.32709	0.937695	0.878519	1.15744	2.08779	2.47864	2.50896	1.48725	2.01229	566				1.08864		0.190637	1.1938	0.0640032														6	6	6	21.6	21.6	21.6	37.574	0	21.686
A0A3Q7I9V2	Solyc09g092430	Uncharacterized protein	GO:0008430	0	Solyc09g092430.3|Uncharacterized protein|A0A3Q7I9V2	2.57198	2.3219	2.69923	1.58799	1.85026	0.896738	2.00672	2.3524	1.65942	2.33074	2.39647	1.43793	2.00932	567				1.08604		0.198704	1.14617	0.0714225														20	20	20	50.7	50.7	50.7	53.97	0	127.78
A0A3Q7ISH1	Solyc11g012870	Uncharacterized protein	0	0	Solyc11g012870.2|Uncharacterized protein|A0A3Q7ISH1	3.61712	1.15624	2.21104	2.34146	0.855523	2.57681	0.925755	1.56459	0.501682	2.27075	4.25871	1.79141	2.00592	568				0.403538		0.391377	0.564989	0.272277														7	7	7	30.8	30.8	30.8	43.128	0	66.307
R9R6M9	R9R6M9	Terpene synthase 19	GO:0000287; GO:0010333	0	|Terpene synthase 19|R9R6M9	1.64867	2.55756	2.49081	1.07923	1.55485	0.523792	1.79833	2.32442	1.69896	2.78885	3.05093	2.48222	1.99989	569			1	1.17972		0.0804103	2.16852	0.00678393	+		1.32282	0.0475531	0.0104567	+		1.51464	0.0305746	0.0613585		-0.833431		57	10	9	60.9	8.5	6.4	90.675	0	54.177
A0A290WKT8	A0A290WKT8	ATP synthase subunit 4	GO:0000276; GO:0015078; GO:0015986	ATP synthesis coupled proton transport [GO:0015986]	|ATP synthase subunit 4|A0A290WKT8	1.95494	2.32921	2.49787	2.04874	2.22621	0.0324135	1.65895	2.17506	2.34743	2.1731	1.96253	2.58996	1.9997	570				0.824882		0.550621	0.355736	0.440823														4	4	4	17.2	17.2	17.2	22.332	0	9.1329
A0A3Q7F1W7	Solyc02g070330	Uncharacterized protein	GO:0003735; GO:0005840; GO:0006412; GO:0019843	translation [GO:0006412]	Solyc02g070330.3|Uncharacterized protein|A0A3Q7F1W7	1.85417	1.95409	1.67847	2.1511	1.91937	2.53086	1.79001	1.63019	1.88165	2.56324	2.31479	1.70374	1.99764	571				-0.371532		0.322061	0.70659	0.196521														17	17	17	64.8	64.8	64.8	136.69	0	69.758
A0A3Q7HU74	Solyc08g081900	Tr-type G domain-containing protein	GO:0003743; GO:0003924; GO:0005525; GO:0033178; GO:0046961	0	Solyc08g081900.3|Tr-type G domain-containing protein|A0A3Q7HU74	1.67089	2.43495	2.49519	1.97072	1.19273	1.28568	2.21475	2.17643	2.58918	1.60109	2.32598	1.97135	1.99408	572				0.717302		0.234952	0.989681	0.102404														16	16	3	11.1	11.1	3.2	121.6	0	99.478
A0A3Q7HLY0	Solyc08g015860	Guanosine nucleotide diphosphate dissociation inhibitor	GO:0005093; GO:0007264; GO:0015031	protein transport [GO:0015031]; small GTPase mediated signal transduction [GO:0007264]	Solyc08g015860.3|Guanosine nucleotide diphosphate dissociation inhibitor|A0A3Q7HLY0	1.14798	2.15983	2.13589	2.35718	1.39453	2.3873	1.28832	2.70142	1.60148	1.43305	2.2579	2.93692	1.98348	573				-0.231772		0.912928	0.0559324	0.879159														20	20	5	48	48	13.7	49.52	0	69.435
A0A3Q7GCG9	Solyc05g007260	Ribulose-phosphate 3-epimerase (EC 5.1.3.1)	GO:0004750; GO:0005975; GO:0006098; GO:0046872	carbohydrate metabolic process [GO:0005975]; pentose-phosphate shunt [GO:0006098]	Solyc05g007260.3|Ribulose-phosphate 3-epimerase (EC 5.1.3.1)|A0A3Q7GCG9	1.7292	2.13842	1.98982	2.79147	2.24276	2.5382	1.73302	2.27879	0.993082	1.48337	1.55438	2.27093	1.97862	574				-0.571661		0.275072	0.849846	0.141304														4	4	4	19.6	19.6	19.6	24.265	0	28.253
A0A3Q7FRB5	Solyc03g112075	D-3-phosphoglycerate dehydrogenase (EC 1.1.1.95)	GO:0004617; GO:0006564; GO:0051287	L-serine biosynthetic process [GO:0006564]	Solyc03g112075.1|D-3-phosphoglycerate dehydrogenase (EC 1.1.1.95)|A0A3Q7FRB5	1.99618	1.98198	2.15499	1.7285	2.16371	1.49404	1.92117	2.75853	1.44304	2.49533	1.89836	1.70359	1.97828	575	Lattanzio et al 2013;			0.248969		0.903025	0.0631178	0.864733														16	16	13	39.7	39.7	34.3	63.308	0	99.136
A0A3Q7H0W4	Solyc06g071000	Aldedh domain-containing protein	GO:0016620	0	Solyc06g071000.3|Aldedh domain-containing protein|A0A3Q7H0W4	2.00131	2.09868	2.77236	1.64578	1.78027	1.58202	2.30859	1.84312	2.29032	1.99295	1.77874	1.60251	1.97472	576				0.621424		0.198166	1.15465	0.0700405														23	23	23	55.7	55.7	55.7	61.644	0	93.492
A0A3Q7J176	Solyc11g073250	Histone H2A	GO:0000786; GO:0003677; GO:0005634; GO:0046982	0	Solyc11g073250.2|Histone H2A|A0A3Q7J176	1.42302	0.898776	2.25928	1.86162	1.71067	1.97021	1.86998	1.65076	2.32724	2.10031	2.84151	2.73932	1.97106	577				-0.320474		0.232344	0.997899	0.100485														4	3	3	33.8	27.2	27.2	28.737	0	14.438
K4BF05	Solyc03g025320	Alcohol acyl transferase	GO:0005737; GO:0010090; GO:0010143; GO:0016747; GO:0051179	cutin biosynthetic process [GO:0010143]; localization [GO:0051179]; trichome morphogenesis [GO:0010090]	Solyc03g025320.3|Alcohol acyl transferase|K4BF05	2.03166	2.38545	1.62919	1.27055	2.62632	2.2444	2.05081	1.72312	1.6537	2.31632	2.2159	1.48416	1.9693	578				-0.0316553		0.941055	0.0357855	0.920904														16	16	16	34.7	34.7	34.7	50.483	0	58.996
A0A3Q7FMV9	Solyc03g082940	Importin N-terminal domain-containing protein	GO:0005634; GO:0006606; GO:0008536	protein import into nucleus [GO:0006606]	Solyc03g082940.3|Importin N-terminal domain-containing protein|A0A3Q7FMV9	1.76379	1.41516	1.16573	2.8	1.81032	2.45264	2.11923	2.17448	1.53362	1.88452	2.11329	2.38477	1.96813	579				-0.906096		0.202927	1.11948	0.0759483														20	20	11	35.2	35.2	23.1	96.323	0	276.03
A0A3Q7FW84	Solyc02g087300	WD_REPEATS_REGION domain-containing protein	GO:0005198; GO:0015031	protein transport [GO:0015031]	Solyc02g087300.1|WD_REPEATS_REGION domain-containing protein|A0A3Q7FW84	2.0708	1.72229	2.0273	2.32453	2.04988	1.65776	2.1149	2.07465	1.19269	2.21433	1.83084	2.30012	1.96501	580				-0.0705976		0.795048	0.140679	0.723304														6	6	5	27.2	27.2	23.2	32.461	0	31.845
A0A3Q7EFC3	Solyc01g060470	Importin subunit alpha	GO:0005634; GO:0005737; GO:0006606; GO:0061608	protein import into nucleus [GO:0006606]	Solyc01g060470.3|Importin subunit alpha|A0A3Q7EFC3	1.76859	1.7708	1.54944	2.83702	1.98461	2.51014	2.00204	2.16214	1.01065	2.18537	1.79831	2.00004	1.96493	581				-0.747645		0.289654	0.810714	0.154627														16	16	12	37.9	37.9	29.8	58.735	0	117.65
A0A3Q7F769	Solyc02g082900	Str_synth domain-containing protein	GO:0009058; GO:0016021; GO:0016844	biosynthetic process [GO:0009058]	Solyc02g082900.3|Str_synth domain-containing protein|A0A3Q7F769	2.56116	1.62611	2.583	1.13757	2.48795	0.968536	0.445293	2.4206	2.51026	1.63485	2.15265	3.01136	1.96161	582				0.725403		0.741839	0.18106	0.659083														5	5	5	16.4	16.4	16.4	41.288	0	31.017
A0A3Q7IKC4	Solyc08g067020	Cytochrome b-c1 complex subunit 7	GO:0005750; GO:0006122	mitochondrial electron transport, ubiquinol to cytochrome c [GO:0006122]	Solyc08g067020.3|Cytochrome b-c1 complex subunit 7|A0A3Q7IKC4	1.54372	2.40866	2.66837	2.19285	2.23646	1.25117	0.819523	1.58017	2.0075	2.62153	2.28551	1.90042	1.95966	583				0.313422		0.42777	0.505821	0.312017														6	6	6	49.6	49.6	49.6	14.5	0	21.347
A0A3Q7G8G0	Solyc03g065340	Alpha-1,4 glucan phosphorylase (EC 2.4.1.1)	GO:0005975; GO:0008184; GO:0030170; GO:0102250; GO:0102499	carbohydrate metabolic process [GO:0005975]	Solyc03g065340.3|Alpha-1,4 glucan phosphorylase (EC 2.4.1.1)|A0A3Q7G8G0	1.78998	1.32556	1.4069	2.01032	2.41008	2.10244	2.36505	2.0034	1.47586	2.13652	1.96622	2.47856	1.95591	584				-0.666795		0.208161	1.09708	0.0799678														30	30	3	40.3	40.3	4	109.38	0	288.66
A0A3Q7I756	Solyc07g045350	Uncharacterized protein	GO:0016747	0	Solyc07g045350.3|Uncharacterized protein|A0A3Q7I756	2.902	1.7258	3.12073	1.83144	1.73928	0.967541	1.22377	1.86681	1.08321	2.21235	2.13961	2.42975	1.93686	585				1.07009		0.175418	1.29913	0.0502195														17	17	13	54.1	54.1	47.3	46.119	0	128.47
A0A3Q7F6C7	Solyc01g096435	FMN_red domain-containing protein	GO:0016491	0	Solyc01g096435.1|FMN_red domain-containing protein|A0A3Q7F6C7	0.637053	1.18137	1.97966	-0.103183	2.81807	1.48479	2.35175	2.68095	2.09244	2.87209	2.43281	2.80847	1.93636	586				-0.133863		0.296061	0.786865	0.163356														5	5	4	34.7	34.7	26.6	21.805	0	45.772
A0A3Q7IMM2	Solyc10g083440	Glycosyltransferase (EC 2.4.1.-)	GO:0016758	0	Solyc10g083440.1|Glycosyltransferase (EC 2.4.1.-)|A0A3Q7IMM2	2.27005	1.97018	2.00105	0.90162	2.54536	0.88175	1.84878	2.15506	1.48894	2.44106	2.60071	2.05353	1.92984	587				0.637516		0.377154	0.587187	0.25871														15	15	15	47.7	47.7	47.7	49.588	0	128.13
A0A3Q7FB09	Solyc02g089065	Uncharacterized protein	GO:0043622	cortical microtubule organization [GO:0043622]	Solyc02g089065.1|Uncharacterized protein|A0A3Q7FB09	2.90953	0.521468	1.00256	3.15265	2.04939	3.11823	2.77048	2.14443	0.539112	1.18675	1.71011	2.00609	1.9259	588				-1.29557		0.496069	0.418808	0.381234														2	2	2	22.7	22.7	22.7	11.246	0	64.828
A0A3Q7GLC8	Solyc05g052150	ATP-synt_DE_N domain-containing protein	GO:0015986; GO:0045261; GO:0046933	ATP synthesis coupled proton transport [GO:0015986]	Solyc05g052150.3|ATP-synt_DE_N domain-containing protein|A0A3Q7GLC8	1.92477	2.1661	0.796171	1.68297	2.00705	1.4418	0.961487	1.99458	2.89135	2.05967	2.71836	2.44056	1.92374	589				-0.0815916		0.59431	0.309882	0.489912														5	5	5	30.5	30.5	30.5	21.51	0	26.157
A0A097PLA9	A0A097PLA9	Nitrilase/cyanide hydratase and apolipoprotein N-acyltransferase family protein (Fragment)	GO:0005829; GO:0006107; GO:0006108; GO:0006807; GO:0008270; GO:0009570; GO:0016746; GO:0050152	malate metabolic process [GO:0006108]; nitrogen compound metabolic process [GO:0006807]; oxaloacetate metabolic process [GO:0006107]	|Nitrilase/cyanide hydratase and apolipoprotein N-acyltransferase family protein (Fragment)|A0A097PLA9	2.13964	1.07039	1.54747	2.12797	2.26501	1.42703	2.34112	2.39126	1.51361	2.48995	1.52541	2.15758	1.91637	590				-0.35417		0.695383	0.217179	0.606486														9	9	9	32.1	32.1	32.1	33.127	0	71.676
A0A3Q7EL82	Solyc01g095050	Uncharacterized protein	0	0	Solyc01g095050.3|Uncharacterized protein|A0A3Q7EL82	3.16091	1.49943	1.89434	1.8447	1.75022	2.42588	1.87872	1.48266	1.38583	2.21506	1.31368	2.06658	1.90983	591				0.17796		0.693237	0.219808	0.602825														7	7	7	60.4	60.4	60.4	11.64	0	101.79
A0A3Q7IV51	Solyc11g039830	Uncharacterized protein	GO:0004820; GO:0005524; GO:0005737; GO:0006426	glycyl-tRNA aminoacylation [GO:0006426]	Solyc11g039830.2|Uncharacterized protein|A0A3Q7IV51	2.05815	1.7968	2.19806	2.05777	2.36473	1.63295	2.04517	1.86354	1.52482	1.59111	1.47484	2.25881	1.90556	592				-0.000810941		0.779728	0.152693	0.703569														26	26	19	38.5	38.5	28.9	82.308	0	102.45
A0A3Q7F7C5	Solyc02g085100	Glucose-6-phosphate 1-epimerase (EC 5.1.3.15)	GO:0005975; GO:0030246; GO:0047938	carbohydrate metabolic process [GO:0005975]	Solyc02g085100.3|Glucose-6-phosphate 1-epimerase (EC 5.1.3.15)|A0A3Q7F7C5	1.53645	1.81371	1.95241	1.68793	2.16395	2.55824	2.1792	1.61004	1.7716	1.88472	1.43922	2.25239	1.90415	593				-0.369188		0.699562	0.212843	0.612572														7	7	7	36.4	36.4	36.4	33.317	0	29.189
A0A3Q7FVH0	Solyc04g007120	Uncharacterized protein	GO:0003684; GO:0005634; GO:0006289; GO:0043161	nucleotide-excision repair [GO:0006289]; proteasome-mediated ubiquitin-dependent protein catabolic process [GO:0043161]	Solyc04g007120.3|Uncharacterized protein|A0A3Q7FVH0	2.53479	2.79081	2.94998	1.29964	2.31301	1.20008	0.0884876	2.97302	1.65733	1.62419	1.67268	1.73385	1.90316	594				1.15428		0.39136	0.564754	0.272424														4	3	3	27.4	22.4	22.4	24.17	0	18.085
A0A3Q7HZ96	Solyc09g018010	Non-specific lipid-transfer protein	GO:0006869; GO:0008289	lipid transport [GO:0006869]	Solyc09g018010.3|Non-specific lipid-transfer protein|A0A3Q7HZ96	2.50866	0.73993	3.22059	1.57882	1.90555	1.50723	1.12935	0.902381	2.35209	2.35787	3.37235	1.21744	1.89936	595				0.492525		0.737831	0.184961	0.653189														7	6	6	57.3	57.3	57.3	11.416	0	47.116
A0A3Q7GC36	Solyc05g006520	Pyruvate dehydrogenase E1 component subunit alpha (EC 1.2.4.1)	GO:0004739; GO:0006086; GO:0043231	acetyl-CoA biosynthetic process from pyruvate [GO:0006086]	Solyc05g006520.3|Pyruvate dehydrogenase E1 component subunit alpha (EC 1.2.4.1)|A0A3Q7GC36	1.27827	2.25505	1.87752	2.14265	2.13732	1.88143	1.36548	1.81231	1.97375	2.20457	2.41988	1.41997	1.89735	596				-0.250188		0.772372	0.157984	0.695049														14	14	10	41.9	41.9	34.5	43.203	0	58.18
Q9AXQ4	Solyc01g011000	Eukaryotic translation initiation factor 5A-3 (eIF-5A-3)	GO:0003743; GO:0003746; GO:0006452; GO:0043022; GO:0045901; GO:0045905	positive regulation of translational elongation [GO:0045901]; positive regulation of translational termination [GO:0045905]; translational frameshifting [GO:0006452]	Solyc01g011000.3|Eukaryotic translation initiation factor 5A-3 (eIF-5A-3)|Q9AXQ4	1.7971	1.56438	1.70183	2.18797	1.66388	1.93192	2.0219	1.75062	1.51547	2.44723	2.2824	1.8712	1.89466	597	Lin et al 2008;			-0.240154		0.257798	0.916386	0.121231														9	5	5	44	20.8	20.8	17.371	0	121.67
A0A3Q7F2I5	Solyc01g086920	LRRNT_2 domain-containing protein	0	0	Solyc01g086920.3|LRRNT_2 domain-containing protein|A0A3Q7F2I5	3.91732	0.623111	0.0209389	3.01261	1.72708	1.62297	2.71918	1.71684	1.51926	2.00603	2.29838	1.53026	1.89283	598				-0.600432		0.946218	0.0315617	0.929904														11	11	11	31.2	31.2	31.2	39.313	0	120.36
A0A3Q7H5A6	Solyc07g016200	Proteasome subunit beta (EC 3.4.25.1)	GO:0004298; GO:0005634; GO:0005737; GO:0005839; GO:0051603	proteolysis involved in cellular protein catabolic process [GO:0051603]	Solyc07g016200.3|Proteasome subunit beta (EC 3.4.25.1)|A0A3Q7H5A6	2.08855	1.50435	1.79341	2.50269	1.74988	2.15624	1.65227	1.7487	1.80243	1.69281	2.04677	1.91596	1.88784	599				-0.340835		0.426518	0.511467	0.307988														7	7	7	41.5	41.5	41.5	25.341	0	96.101
A0A3Q7GV19	Solyc06g063220	Uncharacterized protein	GO:0000275; GO:0015986; GO:0046933	ATP synthesis coupled proton transport [GO:0015986]	Solyc06g063220.3|Uncharacterized protein|A0A3Q7GV19	1.45938	1.76315	1.84253	2.30222	2.42828	1.94867	1.12228	1.19702	1.91573	2.5293	1.94642	1.99248	1.87062	600				-0.538038		0.164251	1.40862	0.0390281														2	2	2	18.8	18.8	18.8	12.701	0.0010534	4.3403
A0A3Q7GM08	Solyc03g122310	Aldedh domain-containing protein	GO:0016620	0	Solyc03g122310.3|Aldedh domain-containing protein|A0A3Q7GM08	1.71736	2.46825	2.73007	1.49591	1.31307	1.1495	1.64511	2.29515	1.51754	2.58995	1.6514	1.81863	1.86599	601				0.985735		0.23956	0.973543	0.106281														18	18	18	40.8	40.8	40.8	56.14	0	96.913
A0A3Q7GIG7	Solyc05g018700	Thioredoxin domain-containing protein	GO:0005623; GO:0045454	cell redox homeostasis [GO:0045454]	Solyc05g018700.3|Thioredoxin domain-containing protein|A0A3Q7GIG7	2.24416	1.43953	1.33986	1.01363	2.48758	0.653	1.65817	2.38492	1.71392	2.18476	2.69141	2.50435	1.85961	602				0.289779		0.353099	0.63324	0.23268														13	13	13	33.2	33.2	33.2	44.474	0	54.713
A0A3Q7IPW3	Solyc11g006970	Uncharacterized protein	0	0	Solyc11g006970.2|Uncharacterized protein|A0A3Q7IPW3	2.1656	1.71311	1.71512	1.65183	1.98069	1.96482	1.8974	2.42069	1.17183	1.25806	2.18777	2.09077	1.85147	603				-0.00116952		0.999886	0.000204545	0.999529														9	9	9	24.1	24.1	24.1	31.932	0	50.875
A0A3Q7H7G9	Solyc07g007550	Uncharacterized protein	GO:0016020; GO:0016798	0	Solyc07g007550.3|Uncharacterized protein|A0A3Q7H7G9	0.753653	2.03085	2.21646	3.80777	4.2033	4.01697	0.273809	0.0569715	1.1076	0.511176	1.16342	1.94828	1.84086	604			3	-2.34236		0.03808	3.24251	0.000572117	+		2.10821	0.00779458	0	+		0.624524	0.237397	0.264464		-0.728164		13	13	11	32.6	32.6	31.2	59.539	0	59.725
A0A3Q7ER18	Solyc01g105060	FabA domain-containing protein	GO:0006633; GO:0016836	fatty acid biosynthetic process [GO:0006633]	Solyc01g105060.3|FabA domain-containing protein|A0A3Q7ER18	2.22571	1.95056	2.21912	1.49902	0.926141	-0.320604	2.19638	2.49236	2.01546	2.66994	2.36359	1.78088	1.83488	605				1.43027		0.118185	1.71462	0.0192922														7	7	7	31.1	31.1	31.1	24.874	0	19.209
A0A3Q7H3Y0	Solyc07g007760	Knot1 domain-containing protein	GO:0006952	defense response [GO:0006952]	Solyc07g007760.3|Knot1 domain-containing protein|A0A3Q7H3Y0	-0.0740147	3.94957	4.12948	5.63363	-5.09629	5.16659	-1.9874	-4.97326	4.13618	3.23315	4.09355	3.77719	1.83237	606				0.767035		0.652218	0.254288	0.556817														6	6	6	34.6	34.6	34.6	8.7993	0	46.453
A0A3Q7H274	Solyc06g082870	Ribosomal_L18_c domain-containing protein	GO:0003735; GO:0005840; GO:0006412; GO:0008097	translation [GO:0006412]	Solyc06g082870.3|Ribosomal_L18_c domain-containing protein|A0A3Q7H274	1.84937	1.75736	1.85091	2.31475	1.71065	2.07071	1.74455	1.60247	1.69054	2.27095	1.75332	1.35117	1.83056	607				-0.212825		0.612998	0.290242	0.512576														8	5	5	27.6	17.9	17.9	34.591	0	12.613
Q8S399	Q8S399	Beta-fructofuranosidase TAI 20-19 (Fragment)	GO:0004553; GO:0005975	carbohydrate metabolic process [GO:0005975]	|Beta-fructofuranosidase TAI 20-19 (Fragment)|Q8S399	1.5424	0.828877	1.23935	2.31285	1.67671	2.38033	1.80476	1.99484	1.50844	2.72522	1.25491	2.66702	1.82798	608				-0.919753		0.273003	0.8576	0.138803														9	9	9	34.7	34.7	34.7	37.637	0	128.03
A0A3Q7F639	Solyc02g081160	Pyrophosphate--fructose 6-phosphate 1-phosphotransferase subunit beta (PFP) (EC 2.7.1.90) (6-phosphofructokinase, pyrophosphate dependent) (PPi-PFK) (Pyrophosphate-dependent 6-phosphofructose-1-kinase)	GO:0003872; GO:0005524; GO:0005737; GO:0006002; GO:0046872; GO:0047334	fructose 6-phosphate metabolic process [GO:0006002]	Solyc02g081160.3|Pyrophosphate--fructose 6-phosphate 1-phosphotransferase subunit beta (PFP) (EC 2.7.1.90) (6-phosphofructokinase, pyrophosphate dependent) (PPi-PFK) (Pyrophosphate-dependent 6-phosphofructose-1-kinase)|A0A3Q7F639	1.89482	1.07921	1.87678	2.13166	2.28429	1.64868	2.09339	2.2083	1.20902	1.51317	1.84803	2.11952	1.82557	609				-0.404607		0.791311	0.142822	0.719745														15	15	15	38.8	38.8	38.8	61.765	0	94.131
A0A3Q7EJL6	Solyc01g087620	Ubiquitin-like domain-containing protein	GO:0006464	cellular protein modification process [GO:0006464]	Solyc01g087620.3|Ubiquitin-like domain-containing protein|A0A3Q7EJL6	2.06123	2.22253	2.07471	1.82517	0.807197	4.42588	1.29826	1.46113	1.27106	1.27382	2.12861	1.0347	1.82369	610				-0.233256		0.650072	0.25712	0.553197														5	5	5	50.7	50.7	50.7	8.5288	0	12.984
A0A3Q7GY85	Solyc06g063090	Aminotran_1_2 domain-containing protein	GO:0003824; GO:0009058; GO:0030170	biosynthetic process [GO:0009058]	Solyc06g063090.3|Aminotran_1_2 domain-containing protein|A0A3Q7GY85	2.05892	2.10487	2.73159	1.28211	2.12191	0.458086	2.31071	2.20178	1.74953	2.22478	0.98688	1.64256	1.82281	611				1.01109		0.330803	0.686663	0.205749														14	14	12	35.2	35.2	31.5	55.788	0	123.55
A0A3Q7F529	Solyc02g080540	Uncharacterized protein	GO:0015986; GO:0045261; GO:0046933	ATP synthesis coupled proton transport [GO:0015986]	Solyc02g080540.1|Uncharacterized protein|A0A3Q7F529	1.82153	2.42672	1.59638	2.09596	1.90725	3.57242	3.30651	0.718165	3.39042	-1.33314	1.74932	0.607255	1.82156	612				-0.577		0.30023	0.771957	0.169061														11	11	11	28.9	28.9	28.9	41.492	0	71.545
A0A3Q7GX88	Solyc06g060290	Protein disulfide-isomerase (EC 5.3.4.1)	GO:0003756; GO:0005623; GO:0045454	cell redox homeostasis [GO:0045454]	Solyc06g060290.3|Protein disulfide-isomerase (EC 5.3.4.1)|A0A3Q7GX88	1.7373	1.7201	1.99384	1.75641	1.58806	1.6721	2.68819	1.90149	1.30287	1.73067	1.87377	1.87914	1.82033	613				0.144892		0.858964	0.0940551	0.805276														22	22	21	47.9	47.9	45.4	58.111	0	74.841
A0A3Q7JBS2	Solyc12g056250	Uncharacterized protein	0	0	Solyc12g056250.2|Uncharacterized protein|A0A3Q7JBS2	1.40437	0.820575	1.17286	2.24628	2.42186	2.05439	1.55218	1.62771	1.47618	2.11318	2.00231	2.88222	1.81451	614			4	-1.10824		0.0569351	2.49317	0.00321242	+		2.28382	0.00520212	0	+		1.30549	0.0494888	0.0801176		-0.780549		8	8	8	47.9	47.9	47.9	26.558	0	36.159
A0A3Q7HG98	Solyc07g061790	Uncharacterized protein	0	0	Solyc07g061790.3|Uncharacterized protein|A0A3Q7HG98	1.69684	2.3973	3.04407	0.710774	1.16843	1.57113	2.16691	2.15774	2.24596	2.08346	1.31876	1.20861	1.81416	615				1.22929		0.164826	1.40492	0.0393624														5	5	5	27.5	27.5	27.5	25.849	0	39.285
Q2MII1	Q2MII1	ATP synthase epsilon chain, chloroplastic (ATP synthase F1 sector epsilon subunit) (F-ATPase epsilon subunit)	#N/A	#N/A	|ATP synthase epsilon chain, chloroplastic (ATP synthase F1 sector epsilon subunit) (F-ATPase epsilon subunit)|Q2MII1	2.28887	3.05653	2.93129	1.71583	-0.0280218	3.83249	3.6213	0.900439	2.99669	-1.34457	1.64114	0.14713	1.81326	616				0.918797		0.313016	0.72575	0.18804														7	7	7	54.1	54.1	54.1	14.579	0	151.43
Q9XEX9	Solyc01g094370	Remorin 2	0	0	Solyc01g094370.3|Remorin 2|Q9XEX9	2.19705	1.57982	2.07916	1.807	1.75307	1.28594	1.96146	1.74361	1.41229	2.06277	1.83495	1.93218	1.80411	617				0.336672		0.470616	0.447101	0.357189														6	6	6	40.8	40.8	40.8	19.169	0	30.224
A0A3Q7JDH7	Solyc12g095960	Uncharacterized protein	GO:0003723	0	Solyc12g095960.2|Uncharacterized protein|A0A3Q7JDH7	2.20096	1.98629	1.53216	2.18193	1.82303	1.78645	1.51875	1.6312	1.53366	1.60531	1.6474	2.19915	1.80386	618				-0.0240005		0.473803	0.443955	0.359787														11	11	11	18.6	18.6	18.6	71.989	0	176.65
A0A3Q7GQT9	Solyc06g007340	Uncharacterized protein	0	0	Solyc06g007340.3|Uncharacterized protein|A0A3Q7GQT9	1.61023	2.43013	2.46877	0.518638	1.01165	1.22446	1.49354	1.92393	1.73785	2.81489	1.97179	2.3696	1.79796	619			1	1.25146		0.078871	2.15131	0.00705818	+		1.63582	0.0231301	0.00334694	+		1.14666	0.0713416	0.087358		-0.666985		7	7	7	17.3	17.3	17.3	44.05	0	26.279
P10748	P10748	3-phosphoshikimate 1-carboxyvinyltransferase, chloroplastic (EC 2.5.1.19) (5-enolpyruvylshikimate-3-phosphate synthase) (EPSP synthase)	GO:0003866; GO:0009073; GO:0009423; GO:0009507	aromatic amino acid family biosynthetic process [GO:0009073]; chorismate biosynthetic process [GO:0009423]	|3-phosphoshikimate 1-carboxyvinyltransferase, chloroplastic (EC 2.5.1.19) (5-enolpyruvylshikimate-3-phosphate synthase) (EPSP synthase)|P10748	2.50618	1.58042	1.51758	1.11274	2.23258	1.77445	1.22695	1.91572	0.748251	1.96074	2.74539	2.24824	1.79744	620				0.161474		0.33348	0.682087	0.207928														12	12	12	27.9	27.9	27.9	55.605	0	60.079
A0A3Q7J1M8	Solyc09g075460	Uncharacterized protein	GO:0004650; GO:0005576; GO:0005975; GO:0071555	carbohydrate metabolic process [GO:0005975]; cell wall organization [GO:0071555]	Solyc09g075460.3|Uncharacterized protein|A0A3Q7J1M8	2.22824	0.356542	0.194666	1.73022	2.42941	2.39213	1.86671	2.38849	1.34827	2.45452	1.36019	2.81259	1.79683	621				-1.25744		0.33312	0.6827	0.207635														9	9	9	30.8	30.8	30.8	52.038	0	45.903
A0A3Q7HEC9	Solyc07g062610	Uncharacterized protein	0	0	Solyc07g062610.3|Uncharacterized protein|A0A3Q7HEC9	1.54778	1.41361	1.95099	0.788812	1.84056	1.78598	2.44248	1.87178	1.40487	2.23779	1.88085	2.39525	1.79673	622				0.165678		0.411886	0.533183	0.292966														10	10	10	24.6	24.6	24.6	51.741	0	87.415
A0A3Q7F0A7	Solyc02g065170	Uncharacterized protein	GO:0005507; GO:0016491	0	Solyc02g065170.3|Uncharacterized protein|A0A3Q7F0A7	3.90708	1.21154	1.22249	2.56152	2.74845	1.27122	-0.526632	1.76026	2.6558	1.31905	2.13977	1.28927	1.79665	623				-0.0800257		0.834484	0.109734	0.776722														13	13	13	33.2	33.2	33.2	60.214	0	68.66
K4BNY4	Solyc04g008280	4-hydroxy-4-methyl-2-oxoglutarate aldolase (HMG aldolase) (EC 4.1.1.112) (EC 4.1.3.17) (Oxaloacetate decarboxylase)	GO:0008428; GO:0008948; GO:0046872; GO:0047443; GO:0051252	regulation of RNA metabolic process [GO:0051252]	Solyc04g008280.2|4-hydroxy-4-methyl-2-oxoglutarate aldolase (HMG aldolase) (EC 4.1.1.112) (EC 4.1.3.17) (Oxaloacetate decarboxylase)|K4BNY4	1.14478	1.66095	1.89311	2.44988	1.51131	1.93871	1.66553	2.11817	1.42135	1.98165	1.25108	2.488	1.79371	624				-0.400352		0.798188	0.138314	0.727254														6	4	4	21.9	13.1	13.1	27.781	0	11.493
A0A3Q7F7H4	Solyc02g081140	Uncharacterized protein	0	0	Solyc02g081140.3|Uncharacterized protein|A0A3Q7F7H4	2.40939	1.13994	2.02819	2.10458	1.95263	1.62477	2.3486	2.28625	-0.817934	2.28231	1.31914	2.82704	1.79208	625				-0.034819		0.831901	0.11174	0.773144														13	13	12	59.5	59.5	56.2	32.716	0	138.23
A0A3Q7F246	Solyc02g070790	PKS_KS domain-containing protein	GO:0006633; GO:0016747	fatty acid biosynthetic process [GO:0006633]	Solyc02g070790.3|PKS_KS domain-containing protein|A0A3Q7F246	2.42075	2.26082	2.54028	0.0217314	1.84376	0.890638	1.65227	1.85195	1.50807	2.48635	2.17345	1.84206	1.79101	626				1.48857		0.142282	1.57232	0.0267718														10	10	9	29.6	29.6	29.6	49.973	0	55.642
A0A3Q7IFE9	Solyc08g013670	Uncharacterized protein	GO:0009522; GO:0015979	photosynthesis [GO:0015979]	Solyc08g013670.3|Uncharacterized protein|A0A3Q7IFE9	2.62559	1.50934	-1.04255	2.87033	2.46008	4.0209	3.60912	1.0613	4.26587	1.53596	-3.23339	1.57284	1.77128	627				-2.08631		0.327708	0.692998	0.202769														8	8	8	37.4	37.4	37.4	17.55	0	31.276
A0A3Q7HVV0	Solyc08g080650	Uncharacterized protein	GO:0016021	0	Solyc08g080650.2|Uncharacterized protein|A0A3Q7HVV0	-0.179781	3.88914	3.4747	1.31578	-0.0412493	0.931391	0.63332	-0.444146	3.71197	2.64689	1.93129	3.34154	1.76757	628				1.65938		0.580604	0.322689	0.475676														10	6	4	34.7	22.6	14.3	53.62	0	103.22
P28032	P28032	Alcohol dehydrogenase 2 (EC 1.1.1.1)	GO:0004024; GO:0005829; GO:0008270; GO:0046294; GO:0051903	formaldehyde catabolic process [GO:0046294]	|Alcohol dehydrogenase 2 (EC 1.1.1.1)|P28032	2.00603	1.23201	1.95594	-0.837335	2.04701	0.510929	2.09489	2.6678	2.43484	2.06508	1.64137	3.34397	1.76354	629				1.15779		0.245544	0.95225	0.111622														10	10	10	32.9	32.9	32.9	41.04	0	43.951
A0A3Q7GZ10	Solyc06g071720	Ribosomal_L18e/L15P domain-containing protein	GO:0003735; GO:0006412; GO:0015934	translation [GO:0006412]	Solyc06g071720.1|Ribosomal_L18e/L15P domain-containing protein|A0A3Q7GZ10	1.93369	1.473	1.46333	2.69611	1.67967	2.06878	1.91098	1.00662	1.39948	2.00217	1.58719	1.90633	1.76061	630				-0.524845		0.334317	0.67761	0.210082														4	3	3	40.5	31.8	31.8	16.44	0	9.8582
A0A3Q7GAX3	Solyc04g082140	Uncharacterized protein	GO:0005507; GO:0016491	0	Solyc04g082140.3|Uncharacterized protein|A0A3Q7GAX3	4.25802	-0.193385	2.13526	4.73418	4.28796	3.27602	-0.875576	1.27063	2.80338	-3.32628	2.25856	0.480254	1.75908	631				-2.03276		0.28929	0.81664	0.152532														17	17	16	34.8	34.8	31.9	60.052	0	186.03
A0A3Q7GBI5	Solyc04g081570	HATPase_c domain-containing protein	GO:0005524; GO:0006457; GO:0051082	protein folding [GO:0006457]	Solyc04g081570.3|HATPase_c domain-containing protein|A0A3Q7GBI5	1.73778	2.24235	2.15397	2.01466	1.6395	1.87268	1.77698	1.2422	1.98068	1.18377	1.62022	1.60698	1.75598	632				0.202417		0.289503	0.808102	0.15556														26	26	25	40	40	38.5	93.353	0	98.204
A0A3Q7IMV7	Solyc10g083720	Pyruvate kinase (EC 2.7.1.40)	GO:0000287; GO:0004743; GO:0016301; GO:0030955	0	Solyc10g083720.2|Pyruvate kinase (EC 2.7.1.40)|A0A3Q7IMV7	2.13797	1.77797	1.85243	1.71774	1.79589	1.27041	1.96276	1.96368	1.5066	1.63629	1.72089	1.6569	1.74996	633				0.328108		0.438381	0.491209	0.322694														19	19	11	23	23	14.1	113.38	0	178.53
Q5NE20	Solyc02g086820	Carbonic anhydrase (EC 4.2.1.1) (Carbonate dehydratase)	GO:0004089; GO:0008270; GO:0009440; GO:0015976	carbon utilization [GO:0015976]; cyanate catabolic process [GO:0009440]	Solyc02g086820.3|Carbonic anhydrase (EC 4.2.1.1) (Carbonate dehydratase)|Q5NE20	0.35364	3.04198	1.93446	1.76661	0.839292	4.89819	2.50456	0.486548	3.01247	0.135341	0.899146	1.00982	1.74017	634				-0.72467		0.608851	0.295811	0.506045														17	17	16	63.6	63.6	58.3	34.467	0	109.19
A0A3Q7JBV0	Solyc12g088720	Polyadenylate-binding protein (PABP)	GO:0003723; GO:0005737	0	Solyc12g088720.2|Polyadenylate-binding protein (PABP)|A0A3Q7JBV0	1.45179	1.54567	1.46449	1.9909	1.60053	1.86513	1.78723	1.67912	1.44244	2.76138	1.83814	1.44491	1.73931	635				-0.331534		0.491	0.424147	0.376576														20	18	18	37.1	31.4	31.4	72.219	0	86.805
A0A3Q7FI77	Solyc03g032160	Uncharacterized protein	0	0	Solyc03g032160.3|Uncharacterized protein|A0A3Q7FI77	2.04151	1.53476	1.59385	1.17525	1.53749	0.477364	1.88691	1.95675	1.9751	2.56416	1.52223	2.51424	1.73164	636				0.660008		0.17987	1.27774	0.052755														12	12	8	36.8	36.8	26.2	58.673	0	100.69
Q7XAV2	Solyc11g066390	Superoxide dismutase [Cu-Zn] (EC 1.15.1.1)	GO:0004601; GO:0004784; GO:0005507; GO:0005576; GO:0005615; GO:0019430	removal of superoxide radicals [GO:0019430]	Solyc11g066390.2|Superoxide dismutase [Cu-Zn] (EC 1.15.1.1)|Q7XAV2	2.66671	-1.4287	1.19596	1.12165	0.626096	1.82169	3.2883	2.88074	2.34613	3.00359	2.30442	0.926982	1.72946	637	Walz et al. 2002;			-0.378489		0.371745	0.597693	0.252526														6	6	6	45.6	45.6	45.6	22.282	0	178.79
K4CLT6	Solyc08g067100	Peptidase A1 domain-containing protein	GO:0004190; GO:0006508; GO:0030163	protein catabolic process [GO:0030163]; proteolysis [GO:0006508]	Solyc08g067100.2|Peptidase A1 domain-containing protein|K4CLT6	0.812664	-0.673923	-1.46937	3.39097	3.31315	3.26438	1.18069	1.45498	2.28807	0.719644	3.12679	3.33486	1.72857	638			4	-3.76637		0.0823188	2.08681	0.0081883	+		2.30825	0.00491753	0	+		0.345393	0.451448	0.511338		-0.752515		11	11	11	22.2	22.2	22.2	53.776	0	170.46
A0A3Q7ESN2	Solyc01g108560	Uncharacterized protein	GO:0016787	0	Solyc01g108560.3|Uncharacterized protein|A0A3Q7ESN2	2.19642	1.90829	2.19037	1.23486	1.52182	0.886185	2.09435	1.88447	1.36577	1.5579	1.96097	1.87233	1.72281	639				0.884069		0.143821	1.55841	0.0276435														29	29	24	22.6	22.6	13.7	265.44	0	191.96
A0A3Q7GSF7	Solyc04g015830	HP domain-containing protein	GO:0007010; GO:0051015	cytoskeleton organization [GO:0007010]	Solyc04g015830.3|HP domain-containing protein|A0A3Q7GSF7	1.56382	1.9935	1.37163	2.41609	1.41528	1.64837	1.67999	1.7536	0.924238	1.43082	2.48534	1.94941	1.71934	640				-0.1836		0.686023	0.225029	0.595623														30	30	30	38.6	38.6	38.6	104.01	0	205.79
A0A3Q7JDF2	Solyc12g095760	Pyrophosphate--fructose 6-phosphate 1-phosphotransferase subunit alpha (PFP) (6-phosphofructokinase, pyrophosphate dependent) (PPi-PFK) (Pyrophosphate-dependent 6-phosphofructose-1-kinase)	GO:0003872; GO:0005524; GO:0005737; GO:0046872; GO:0047334	0	Solyc12g095760.2|Pyrophosphate--fructose 6-phosphate 1-phosphotransferase subunit alpha (PFP) (6-phosphofructokinase, pyrophosphate dependent) (PPi-PFK) (Pyrophosphate-dependent 6-phosphofructose-1-kinase)|A0A3Q7JDF2	1.63728	1.48604	1.7759	2.00879	1.82224	1.49358	1.64615	1.89356	1.38895	1.74263	1.78457	1.94225	1.71849	641				-0.141796		0.687757	0.223444	0.5978														19	19	10	37.4	37.4	21.1	67.266	0	122.62
P37218	Solyc09g066100	Histone H1	GO:0000786; GO:0003690; GO:0005634; GO:0006334; GO:0006355; GO:0016584; GO:0030261; GO:0031492; GO:0031936; GO:0045910	chromosome condensation [GO:0030261]; negative regulation of chromatin silencing [GO:0031936]; negative regulation of DNA recombination [GO:0045910]; nucleosome assembly [GO:0006334]; nucleosome positioning [GO:0016584]; regulation of transcription, DNA-templated [GO:0006355]	Solyc09g066100.3|Histone H1|P37218	1.23275	2.79375	3.12367	1.63724	1.39963	0.956791	1.30379	1.8432	2.01427	1.01484	1.48852	1.81078	1.71827	642				1.05217		0.336837	0.670476	0.213562														9	9	9	30.3	30.3	30.3	29.92	0	41.557
A0A3Q7E8N9	Solyc01g007860	UBIQUITIN_CONJUGAT_2 domain-containing protein	0	0	Solyc01g007860.3|UBIQUITIN_CONJUGAT_2 domain-containing protein|A0A3Q7E8N9	2.52541	1.75453	1.57767	2.05103	1.5261	2.62213	1.14291	2.18444	0.852921	1.56751	0.608935	2.12413	1.71148	643				-0.113884		0.592331	0.312121	0.487393														6	6	6	45.2	45.2	45.2	16.545	0	17.317
A0A3Q7HQL1	Solyc08g075390	Nudix hydrolase domain-containing protein	GO:0016787	0	Solyc08g075390.3|Nudix hydrolase domain-containing protein|A0A3Q7HQL1	1.73721	0.276095	1.00511	1.5323	2.19566	1.60771	2.04284	2.15192	1.5563	2.29169	1.63795	2.49551	1.71086	644				-0.772422		0.224452	1.02658	0.0940631														24	24	24	43.1	43.1	43.1	87.964	0	235.12
A0A3Q7EDB7	Solyc01g049680	Uncharacterized protein	GO:0000977; GO:0032422	0	Solyc01g049680.3|Uncharacterized protein|A0A3Q7EDB7	1.61976	-0.128097	-1.62417	2.5315	1.60616	1.15192	1.60705	2.13891	2.24948	2.92625	3.7752	2.64917	1.70859	645				-1.80737		0.126941	1.6645	0.0216521														4	4	4	25.1	25.1	25.1	19.522	0	17.297
A0A3Q7F885	Solyc02g086530	Uncharacterized protein	0	0	Solyc02g086530.3|Uncharacterized protein|A0A3Q7F885	2.10533	2.57429	3.27277	-0.189569	0.73055	-1.10793	1.65598	2.19648	2.1611	2.6493	2.26664	2.16659	1.70679	646			1	2.83978		0.0445	2.90789	0.00123625	+		1.96856	0.0107509	0.00213793	+		0.713186	0.193559	0.234614		-0.356328		19	19	19	34.5	34.5	34.5	89.005	0	67.404
A0A3Q7IXE6	Solyc11g051160	Uncharacterized protein	0	0	Solyc11g051160.2|Uncharacterized protein|A0A3Q7IXE6	1.83884	1.24915	0.849035	1.78006	2.15214	1.33465	0.976458	1.58819	1.8571	2.46208	2.17881	2.11701	1.69863	647				-0.443276		0.217104	1.0563	0.087842														24	24	23	50.4	50.4	48.9	65.694	0	190.78
A0A3Q7F0V0	Solyc02g068530	Uncharacterized protein	GO:0070569	0	Solyc02g068530.3|Uncharacterized protein|A0A3Q7F0V0	1.57602	0.754792	0.885262	2.20545	1.81571	1.78382	1.78444	1.56068	1.65286	1.78813	1.55764	2.92918	1.69116	648				-0.862967		0.224641	1.02506	0.0943933														13	13	13	37.1	37.1	37.1	53.799	0	67.841
A0A3Q7EA80	Solyc01g010760	Uncharacterized protein	GO:0005741; GO:0008308	0	Solyc01g010760.3|Uncharacterized protein|A0A3Q7EA80	1.38314	1.86319	2.37322	1.02986	2.0239	0.80616	1.14459	1.49788	2.26392	1.17305	2.31439	2.35454	1.68565	649				0.586544		0.655052	0.252188	0.559515														6	6	6	29	29	29	29.42	0	18.077
Q6UJX4	Solyc12g015880	Molecular chaperone Hsp90-1	GO:0005524; GO:0005737; GO:0005829; GO:0005886; GO:0006457; GO:0009986; GO:0032991; GO:0034605; GO:0048471; GO:0050821; GO:0051082	cellular response to heat [GO:0034605]; protein folding [GO:0006457]; protein stabilization [GO:0050821]	Solyc12g015880.2|Molecular chaperone Hsp90-1|Q6UJX4	2.09193	1.38416	1.47083	2.13706	1.38622	2.26211	1.61816	1.44117	1.52032	2.05929	1.05172	1.7782	1.68343	650				-0.279485		0.747024	0.176928	0.665384														44	11	11	54.6	17	17	80.158	0	66.803
A0A3Q7ELT8	Solyc01g096040	Peptidase A1 domain-containing protein	GO:0004190	0	Solyc01g096040.3|Peptidase A1 domain-containing protein|A0A3Q7ELT8	2.07408	1.65818	2.42409	1.32089	1.74078	-1.12044	0.856382	1.67114	2.5043	2.19571	2.64695	2.21124	1.68194	651				1.40504		0.314755	0.72195	0.189692														12	12	12	33.9	33.9	33.9	51.479	0	128
P93541	P93541	Glutamate dehydrogenase (GDH) (EC 1.4.1.3) (Legdh1)	GO:0004353; GO:0005759; GO:0006520	cellular amino acid metabolic process [GO:0006520]	|Glutamate dehydrogenase (GDH) (EC 1.4.1.3) (Legdh1)|P93541	0.661802	1.82744	1.6726	2.12765	1.57307	1.42654	0.839108	1.41903	2.59232	1.89495	2.57841	1.45061	1.67196	652				-0.321808		0.803579	0.131356	0.738999														14	14	12	45.1	45.1	40.5	44.813	0	49.074
A0A3Q7GML5	Solyc06g007620	Uncharacterized protein	0	0	Solyc06g007620.3|Uncharacterized protein|A0A3Q7GML5	2.67627	1.0836	1.26743	1.12904	2.2879	1.9227	1.27617	2.01691	1.47006	1.75917	0.394599	2.75275	1.66972	653				-0.104111		0.99315	0.00331941	0.992386														4	4	4	19.6	19.6	19.6	19.732	0	12.076
A0A3Q7I4P2	Solyc07g032740	Aspartate aminotransferase (EC 2.6.1.1)	GO:0004069; GO:0006520; GO:0009058; GO:0030170	biosynthetic process [GO:0009058]; cellular amino acid metabolic process [GO:0006520]	Solyc07g032740.3|Aspartate aminotransferase (EC 2.6.1.1)|A0A3Q7I4P2	1.64847	2.14561	2.10531	-0.138381	2.18065	0.633686	1.93057	2.12757	1.48014	2.13207	1.36748	2.25035	1.65529	654				1.07448		0.357135	0.624423	0.237453														13	13	12	34.7	34.7	32.5	44.571	0	51.853
A0A3Q7ESC5	Solyc01g107590	PKS_ER domain-containing protein	GO:0008270; GO:0016491	0	Solyc01g107590.3|PKS_ER domain-containing protein|A0A3Q7ESC5	0.402189	1.60887	1.38361	2.10006	2.11577	0.708281	1.35385	2.5144	0.748302	2.07992	1.84745	2.86773	1.6442	655				-0.509815		0.477423	0.440496	0.362664														12	12	12	42.3	42.3	42.3	38.976	0	38.284
A0A3Q7H7F3	Solyc07g032640	Uncharacterized protein	GO:0009654; GO:0010207; GO:0010242; GO:0042549	photosystem II assembly [GO:0010207]; photosystem II stabilization [GO:0042549]	Solyc07g032640.2|Uncharacterized protein|A0A3Q7H7F3	1.07072	2.37966	1.98417	0.982715	1.48657	2.75717	2.48784	1.12022	2.79934	-0.135898	2.01173	0.619357	1.6303	656				0.0693661		0.501485	0.411959	0.387294														25	5	5	64.3	20.5	20.5	34.242	0	38.789
A0A3Q7IPS6	Solyc08g080170	3-hydroxy-3-methylglutaryl coenzyme A synthase (HMG-CoA synthase) (EC 2.3.3.10)	GO:0004421; GO:0008299; GO:0016126	isoprenoid biosynthetic process [GO:0008299]; sterol biosynthetic process [GO:0016126]	Solyc08g080170.3|3-hydroxy-3-methylglutaryl coenzyme A synthase (HMG-CoA synthase) (EC 2.3.3.10)|A0A3Q7IPS6	1.77956	1.91734	1.43994	1.32605	1.54855	1.0115	1.45282	1.28141	1.76527	2.28544	2.16383	1.55905	1.62756	657				0.416914		0.212259	1.07374	0.0843834														12	12	12	22.7	22.7	22.7	51.276	0	41.921
A0A3Q7ELU4	Solyc01g096240	Uncharacterized protein	GO:0016021	0	Solyc01g096240.3|Uncharacterized protein|A0A3Q7ELU4	2.38351	2.80701	1.90218	1.34499	1.16055	2.14718	1.57381	0.521203	2.21797	0.692103	0.853972	1.88803	1.62438	658				0.813326		0.317557	0.715518	0.192523														3	3	3	27.5	27.5	27.5	17.625	0	24.696
P08706	Solyc02g063150	Ribulose bisphosphate carboxylase small chain 1, chloroplastic (RuBisCO small subunit 1) (EC 4.1.1.39) (LESS 17)	GO:0004497; GO:0009507; GO:0009853; GO:0016984; GO:0019253	photorespiration [GO:0009853]; reductive pentose-phosphate cycle [GO:0019253]	Solyc02g063150.3|Ribulose bisphosphate carboxylase small chain 1, chloroplastic (RuBisCO small subunit 1) (EC 4.1.1.39) (LESS 17)|P08706	0.813978	1.96318	1.23368	2.5474	0.489993	4.13559	1.24753	0.3194	2.6991	0.573121	1.7864	1.68155	1.62424	659				-1.05405		0.737325	0.185347	0.652609														9	3	3	56.4	22.1	22.1	20.307	0	10.886
A0A3Q7GSL2	Solyc06g049080	Superoxide dismutase (EC 1.15.1.1)	GO:0004784; GO:0046872	0	Solyc06g049080.3|Superoxide dismutase (EC 1.15.1.1)|A0A3Q7GSL2	1.67029	1.86871	2.57513	1.56689	1.20821	0.827652	1.50288	2.23442	1.86146	0.960584	1.59291	1.61906	1.62402	660				0.837127		0.232668	0.997903	0.100484														3	3	3	14.9	14.9	14.9	25.314	0	33.31
A0A3Q7H2A5	Solyc06g073560	Uncharacterized protein	GO:0003995; GO:0050660	0	Solyc06g073560.3|Uncharacterized protein|A0A3Q7H2A5	1.66666	1.9157	2.19407	0.273902	1.72332	0.434494	1.26448	1.92571	1.75358	2.20784	2.07951	1.9861	1.61878	661				1.1149		0.15565	1.44318	0.036043														12	12	10	37.4	37.4	32	45.169	0	43.768
Q40147	Q40147	Glutamate-1-semialdehyde 2,1-aminomutase, chloroplastic (GSA) (EC 5.4.3.8) (Glutamate-1-semialdehyde aminotransferase) (GSA-AT)	GO:0006782; GO:0008483; GO:0009507; GO:0015995; GO:0030170; GO:0042286	chlorophyll biosynthetic process [GO:0015995]; protoporphyrinogen IX biosynthetic process [GO:0006782]	|Glutamate-1-semialdehyde 2,1-aminomutase, chloroplastic (GSA) (EC 5.4.3.8) (Glutamate-1-semialdehyde aminotransferase) (GSA-AT)|Q40147	2.11624	1.85722	1.51298	1.9677	1.76539	2.05165	1.29238	1.32611	1.49068	1.55466	1.3325	1.15252	1.61834	662				-0.0994304		0.10601	1.84559	0.0142697														14	14	14	38.7	38.7	38.7	51.412	0	61.535
A0A3Q7GMH0	Solyc06g007320	UBA_e1_C domain-containing protein	GO:0005524; GO:0006464; GO:0008641	cellular protein modification process [GO:0006464]	Solyc06g007320.3|UBA_e1_C domain-containing protein|A0A3Q7GMH0	0.632116	1.13208	1.23679	1.70173	1.51235	1.14111	1.45581	1.3634	1.16077	2.19584	3.97101	1.87095	1.6145	663				-0.4514		0.171864	1.37109	0.0425506														22	22	18	26.9	26.9	23.9	121.56	0	169.83
A0A3Q7IBX1	Solyc10g007290	Uncharacterized protein	GO:0006099; GO:0008964; GO:0015977	carbon fixation [GO:0015977]; tricarboxylic acid cycle [GO:0006099]	Solyc10g007290.3|Uncharacterized protein|A0A3Q7IBX1	1.75403	1.35198	1.51037	2.2163	1.69981	2.2661	1.22104	1.28593	1.16108	1.11541	1.93393	1.85348	1.61412	664				-0.521942		0.175531	1.31848	0.0480305														53	32	19	54.5	36.3	23.5	111.24	0	184.62
A0A3Q7FGN3	Solyc03g044200	PKS_ER domain-containing protein	GO:0008270; GO:0016491	0	Solyc03g044200.3|PKS_ER domain-containing protein|A0A3Q7FGN3	1.57354	1.86007	0.917507	0.0270452	1.7668	0.817978	1.72446	2.22248	1.41468	2.42298	2.10446	2.39698	1.60408	665				0.579765		0.188385	1.20161	0.0628616														10	10	10	30.5	30.5	30.5	41.832	0	49.309
A0A3Q7JX44	Solyc12g056830	Uncharacterized protein	GO:0015986; GO:0016020; GO:0046933	ATP synthesis coupled proton transport [GO:0015986]	Solyc12g056830.1|Uncharacterized protein|A0A3Q7JX44	2.01343	2.48664	1.81616	1.34285	0.655366	3.07965	2.8771	-0.118119	2.60906	0.408654	2.1122	-0.0889502	1.5995	666				0.412791		0.697626	0.214862	0.609731														11	11	11	49.2	49.2	49.2	27.331	0	86.385
A0A3Q7J2T2	Solyc12g008940	Uncharacterized protein	GO:0005634; GO:0006334	nucleosome assembly [GO:0006334]	Solyc12g008940.2|Uncharacterized protein|A0A3Q7J2T2	1.49303	1.59108	0.978685	2.77446	1.47068	1.90789	1.98802	0.666783	0.793274	1.56433	1.92384	1.92214	1.58952	667				-0.696746		0.34536	0.65079	0.223465														7	7	7	21.4	21.4	21.4	42.593	0	76.044
A0A3Q7FDE7	Solyc03g006680	Usp domain-containing protein	0	0	Solyc03g006680.3|Usp domain-containing protein|A0A3Q7FDE7	1.80895	1.57168	1.92727	1.76355	1.45797	1.49749	2.13547	1.53438	0.271082	0.944861	1.70498	2.42936	1.58725	668				0.196303		0.865268	0.0891263	0.814467														6	6	5	29.6	29.6	25.5	29.335	0	29.269
G8Z278	Solyc10g005890	Hop-interacting protein THI111	GO:0004190; GO:0005634; GO:0005829; GO:0031593; GO:0046686	response to cadmium ion [GO:0046686]	Solyc10g005890.3|Hop-interacting protein THI111|G8Z278	2.00595	1.28273	1.70015	1.01851	1.75122	1.73851	1.90084	2.10822	0.829529	1.96847	0.194358	2.45359	1.57934	669				0.160196		0.993442	0.00305022	0.993001														14	14	14	44.7	44.7	44.7	44.704	0	111.43
A0A3Q7FY79	Solyc04g005160	6-phosphogluconate dehydrogenase, decarboxylating (EC 1.1.1.44)	GO:0004616; GO:0006098; GO:0019521; GO:0050661	D-gluconate metabolic process [GO:0019521]; pentose-phosphate shunt [GO:0006098]	Solyc04g005160.2|6-phosphogluconate dehydrogenase, decarboxylating (EC 1.1.1.44)|A0A3Q7FY79	1.26606	0.640841	0.790186	2.36925	2.35722	1.8645	1.79186	2.24058	0.88139	1.56784	0.685231	2.46384	1.57657	670				-1.29796		0.287462	0.8195	0.15153														12	9	9	56.6	45.5	45.5	37.095	0	121.39
A0A3Q7JFW9	Solyc10g081720	Uncharacterized protein	0	0	Solyc10g081720.2|Uncharacterized protein|A0A3Q7JFW9	1.40219	-0.106019	-0.288143	1.89705	2.44079	1.71674	2.27965	2.18797	1.01509	2.33728	1.56554	2.35095	1.56659	671				-1.68218		0.151439	1.47719	0.0333279														5	5	2	16	16	8.2	49.434	0	27.656
A0A3Q7F8E3	Solyc02g087190	Peroxidase (EC 1.11.1.7)	GO:0004601; GO:0005576; GO:0006979; GO:0020037; GO:0042744; GO:0046872	hydrogen peroxide catabolic process [GO:0042744]; response to oxidative stress [GO:0006979]	Solyc02g087190.1|Peroxidase (EC 1.11.1.7)|A0A3Q7F8E3	3.46972	-0.557225	1.01512	3.54545	3.58466	2.92086	0.847479	3.62781	3.06459	-4.19967	0.869895	0.59975	1.5657	672				-2.04112		0.240075	0.971482	0.106787														13	13	13	49.7	49.7	49.7	36.361	0	136.53
A0A3Q7IQB7	Solyc11g008620	Uncharacterized protein	GO:0016791	0	Solyc11g008620.2|Uncharacterized protein|A0A3Q7IQB7	1.74698	1.09355	0.339483	2.42759	1.24299	3.30581	2.09221	1.06774	2.56739	1.26284	0.304984	1.32047	1.56434	673				-1.26546		0.303207	0.754538	0.175979														9	9	9	32.5	32.5	32.5	39.638	0	71.537
A0A3Q7ETN6	Solyc01g110530	Peptidyl-prolyl cis-trans isomerase (EC 5.2.1.8)	GO:0003755	0	Solyc01g110530.3|Peptidyl-prolyl cis-trans isomerase (EC 5.2.1.8)|A0A3Q7ETN6	1.95758	1.63892	1.07237	2.12646	1.11212	1.86477	1.44211	1.03072	0.969719	2.02083	2.06118	1.47484	1.5643	674				-0.144824		0.3642	0.609927	0.245512														3	3	3	16.1	16.1	16.1	12.885	0	6.6019
A0A3Q7FQG3	Solyc03g114500	Uncharacterized protein	GO:0000015; GO:0000287; GO:0004634; GO:0006096	glycolytic process [GO:0006096]	Solyc03g114500.3|Uncharacterized protein|A0A3Q7FQG3	1.98812	1.01223	0.372477	2.09074	2.08732	1.84962	1.51802	2.01678	1.25023	1.57911	1.48723	1.50848	1.56336	675				-0.884953		0.33446	0.677804	0.209989														12	12	12	39.5	39.5	39.5	52.085	0	97.411
A0A3Q7HKI8	Solyc08g007220	HABP4_PAI-RBP1 domain-containing protein	GO:0003723	0	Solyc08g007220.3|HABP4_PAI-RBP1 domain-containing protein|A0A3Q7HKI8	2.26499	1.61545	1.18397	1.85849	1.84065	1.25512	1.98814	1.34195	1.44278	1.74839	0.507764	1.71137	1.56325	676				0.0367155		0.863367	0.0902347	0.812391														11	10	3	32.2	32.2	10.9	32.957	0	46.269
A0A3Q7HYJ1	Solyc06g083620	AAA domain-containing protein	GO:0005524; GO:0005737; GO:0016787; GO:0030163	protein catabolic process [GO:0030163]	Solyc06g083620.3|AAA domain-containing protein|A0A3Q7HYJ1	1.49815	1.87274	1.5555	2.21844	1.48872	1.33568	1.83138	1.8073	0.941605	1.66223	1.66959	0.875886	1.5631	677				-0.0388187		0.893659	0.0691904	0.852726														20	20	20	50.2	50.2	50.2	49.425	0	94.559
A0A3Q7GXH5	Solyc06g060790	Aconitase_C domain-containing protein	GO:0016836	0	Solyc06g060790.1|Aconitase_C domain-containing protein|A0A3Q7GXH5	0.297333	1.65932	1.1595	1.4711	2.20846	0.972795	1.77831	1.61398	1.54848	2.20854	1.71921	2.09266	1.56081	678				-0.512066		0.312655	0.727481	0.187292														7	7	7	36.3	36.3	36.3	27.086	0	51.48
A0A3Q7HZM0	Solyc09g010130	PX domain-containing protein	GO:0003735; GO:0005840; GO:0006412; GO:0016021; GO:0035091	translation [GO:0006412]	Solyc09g010130.3|PX domain-containing protein|A0A3Q7HZM0	1.93084	1.56838	1.78547	2.25931	1.71568	2.12539	1.52204	0.923907	1.20822	1.59267	0.844544	1.23474	1.55927	679				-0.271897		0.12576	1.67285	0.0212399														14	14	5	11.4	11.4	4.4	118.98	0	66.547
A0A3Q7ELN5	Solyc01g096270	Cytochrome b5 heme-binding domain-containing protein	GO:0016021; GO:0020037; GO:0046872	0	Solyc01g096270.3|Cytochrome b5 heme-binding domain-containing protein|A0A3Q7ELN5	1.67501	1.96781	1.66671	1.71702	1.62076	0.258602	0.465231	2.03574	1.90779	1.57899	1.23165	2.5517	1.55642	680				0.57105		0.778129	0.154579	0.70052														3	3	3	41.7	41.7	41.7	14.565	0	15.685
A0A3Q7EPH8	Solyc01g102310	Uncharacterized protein	0	0	Solyc01g102310.3|Uncharacterized protein|A0A3Q7EPH8	2.55669	-0.108716	-0.686354	2.40906	2.29204	1.84971	2.21829	2.24802	0.651014	2.40467	0.730767	2.04305	1.55069	681				-1.5964		0.491114	0.42428	0.376461														37	37	37	59.8	59.8	59.8	82.234	0	238.54
A0A3Q7F4P6	Solyc02g079750	Flavodoxin-like domain-containing protein	GO:0003955; GO:0010181	0	Solyc02g079750.3|Flavodoxin-like domain-containing protein|A0A3Q7F4P6	0.702837	1.92605	1.10043	1.7068	2.25159	-0.196684	1.76517	2.25064	1.4961	2.03265	1.03301	2.53831	1.55058	682				-0.010794		0.755297	0.170008	0.676071														5	3	3	28.6	14.3	14.3	20.533	0	21.677
A0A3Q7I7R7	Solyc09g082650	1,2-dihydroxy-3-keto-5-methylthiopentene dioxygenase (EC 1.13.11.54) (Acireductone dioxygenase (Fe(2+)-requiring)) (ARD) (Fe-ARD)	GO:0005506; GO:0005634; GO:0005737; GO:0010309; GO:0019509	L-methionine salvage from methylthioadenosine [GO:0019509]	Solyc09g082650.3|1,2-dihydroxy-3-keto-5-methylthiopentene dioxygenase (EC 1.13.11.54) (Acireductone dioxygenase (Fe(2+)-requiring)) (ARD) (Fe-ARD)|A0A3Q7I7R7	1.3916	1.37931	1.96463	1.00284	1.35395	1.57474	1.3618	1.24876	1.20063	2.28234	1.75402	2.0607	1.54794	683				0.268006		0.138686	1.60312	0.024939														10	10	10	29	29	29	37.653	0	93.293
A0A3Q7GMC6	Solyc05g046145	Bet_v_1 domain-containing protein	GO:0006952	defense response [GO:0006952]	Solyc05g046145.1|Bet_v_1 domain-containing protein|A0A3Q7GMC6	2.71516	1.32885	2.42893	2.86949	1.19226	2.18423	1.35238	0.856826	1.51703	1.15668	2.08186	-1.20525	1.53987	684	Lin et al 2008;			0.0756547		0.424336	0.514305	0.305981														4	4	3	26.7	26.7	21.3	17.698	0	9.0271
A0A3Q7FQQ5	Solyc03g114970	Uncharacterized protein	GO:0043622	cortical microtubule organization [GO:0043622]	Solyc03g114970.3|Uncharacterized protein|A0A3Q7FQQ5	2.86107	0.215791	1.22977	1.29789	1.81346	1.3421	2.08251	1.70884	0.942474	1.94962	0.704482	2.27301	1.53508	685				-0.0489384		0.992846	0.00425939	0.99024														2	2	2	40.5	40.5	40.5	11.343	0	21.599
A0A3Q7GNI1	Solyc05g053940	Uncharacterized protein	GO:0003924; GO:0005525	0	Solyc05g053940.3|Uncharacterized protein|A0A3Q7GNI1	1.33896	1.40077	0.954035	1.84219	1.51703	1.5272	1.50207	0.80573	1.57573	1.93709	1.90716	2.10372	1.53431	686				-0.39755		0.147661	1.52559	0.0298132														9	8	4	57.6	52.2	29.1	22.405	0	32.645
A0A3Q7IZW2	Solyc11g069150	Uncharacterized protein	GO:0004298; GO:0005634; GO:0005839; GO:0051603	proteolysis involved in cellular protein catabolic process [GO:0051603]	Solyc11g069150.2|Uncharacterized protein|A0A3Q7IZW2	1.54053	0.617253	1.13746	1.75711	1.44534	1.84773	1.16736	1.5732	1.45203	1.94674	1.94797	1.924	1.52973	687				-0.584975		0.143875	1.56266	0.0273739														8	8	8	23.8	23.8	23.8	48.329	0	96.319
A0A3Q7H112	Solyc06g082090	Peptidase_M24 domain-containing protein	0	0	Solyc06g082090.3|Peptidase_M24 domain-containing protein|A0A3Q7H112	2.19642	1.37574	1.2559	2.19306	1.55848	2.00558	1.4544	1.27172	1.31896	1.72995	1.0108	0.981688	1.52939	688				-0.309687		0.321955	0.705097	0.197198														11	11	7	28.1	28.1	18.9	44.582	0	32.289
A0A3Q7HT73	Solyc06g068320	AA_TRNA_LIGASE_II domain-containing protein	GO:0004827; GO:0005524; GO:0005737; GO:0006433	prolyl-tRNA aminoacylation [GO:0006433]	Solyc06g068320.3|AA_TRNA_LIGASE_II domain-containing protein|A0A3Q7HT73	2.09599	1.0256	0.0696945	2.52476	1.81621	2.01452	1.68356	1.44776	1.29601	1.70487	1.13671	1.39157	1.51727	689				-1.05474		0.344809	0.652027	0.222829														16	16	16	40.6	40.6	40.6	58.562	0	67.437
A0A3Q7EY39	Solyc02g023970	Obg-like ATPase 1	GO:0005524; GO:0005525; GO:0005737; GO:0016887; GO:0043022; GO:0043023	0	Solyc02g023970.3|Obg-like ATPase 1|A0A3Q7EY39	1.42792	1.62427	1.97989	1.96016	1.39007	1.56895	1.58916	1.54971	0.79553	1.48695	1.23255	1.59973	1.51707	690				0.0376304		0.590733	0.313838	0.485469														13	13	13	37.1	37.1	37.1	44.449	0	40.506
A0A3Q7G8S3	Solyc04g082790	Uncharacterized protein	GO:0003676; GO:0003824; GO:0005524; GO:0050662	0	Solyc04g082790.3|Uncharacterized protein|A0A3Q7G8S3	1.59418	1.04248	1.50378	1.54051	1.82098	1.43197	1.64218	1.60201	1.25142	1.36192	1.37418	1.98859	1.51285	691				-0.217672		0.827984	0.114137	0.768887														25	25	25	34.3	34.3	34.3	89.094	0	126.55
A0A3Q7JER0	Solyc12g099240	Uncharacterized protein	0	0	Solyc12g099240.2|Uncharacterized protein|A0A3Q7JER0	2.34611	1.25348	1.85281	1.36152	1.59024	0.510906	2.03325	1.88489	0.56184	1.41406	1.13591	2.17312	1.50984	692				0.663244		0.732311	0.189086	0.647015														7	7	7	60.9	60.9	60.9	12.241	0	23.097
A0A3Q7HXI0	Solyc09g010420	Arginine biosynthesis bifunctional protein ArgJ, chloroplastic [Cleaved into: Arginine biosynthesis bifunctional protein ArgJ alpha chain; Arginine biosynthesis bifunctional protein ArgJ beta chain] [Includes: Glutamate N-acetyltransferase (GAT) (EC 2.3.1.35) (Ornithine acetyltransferase) (OATase) (Ornithine transacetylase); Amino-acid acetyltransferase (EC 2.3.1.1) (N-acetylglutamate synthase) (…	GO:0004042; GO:0004358; GO:0006526; GO:0009507; GO:0103045	arginine biosynthetic process [GO:0006526]	Solyc09g010420.3|Arginine biosynthesis bifunctional protein ArgJ, chloroplastic [Cleaved into: Arginine biosynthesis bifunctional protein ArgJ alpha chain; Arginine biosynthesis bifunctional protein ArgJ beta chain] [Includes: Glutamate N-acetyltransferase (GAT) (EC 2.3.1.35) (Ornithine acetyltransferase) (OATase) (Ornithine transacetylase); Amino-acid acetyltransferase (EC 2.3.1.1) (N-acetylglut…	0.432627	-0.349511	-0.0319977	1.18113	1.61119	3.03356	1.44531	1.53481	2.26108	2.83661	1.224	2.93288	1.50931	693				-1.92492		0.128233	1.65492	0.0221348														7	7	7	15.5	15.5	15.5	49.397	0	35.285
A0A3Q7EQ24	Solyc01g103380	Uncharacterized protein	GO:0003924; GO:0005525	0	Solyc01g103380.3|Uncharacterized protein|A0A3Q7EQ24	1.44956	1.3536	2.51787	1.63703	1.34682	0.903021	1.56679	1.03867	0.957565	2.09978	2.11442	1.05974	1.50374	694				0.478052		0.520156	0.390304	0.407095														9	9	4	43.9	43.9	25.2	23.803	0	40.51
A0A3Q7GQ29	Solyc06g009210	Ribosomal protein L19	GO:0003723; GO:0003735; GO:0006412; GO:0022625	translation [GO:0006412]	Solyc06g009210.3|Ribosomal protein L19|A0A3Q7GQ29	1.72601	1.81781	1.96076	1.92677	1.71827	0.9692	1.42024	1.17069	1.43972	1.66612	1.52276	0.652112	1.49921	695				0.296779		0.46521	0.454457	0.351191														8	2	2	34.3	14.1	14.1	24.717	0	16.123
A0A3Q7HSI3	Solyc08g074290	Uncharacterized protein	GO:0016021	0	Solyc08g074290.3|Uncharacterized protein|A0A3Q7HSI3	1.1967	1.77224	1.89557	0.711701	1.2856	-0.0623226	1.64938	1.43643	1.86557	2.08354	2.16543	1.95252	1.49603	696				0.97651		0.106186	1.84126	0.0144124														15	15	15	34.4	34.4	34.4	51.145	0	52.585
A0A3Q7FTN2	Solyc03g115220	X8 domain-containing protein	GO:0005506; GO:0016021; GO:0016705; GO:0020037	0	Solyc03g115220.3|X8 domain-containing protein|A0A3Q7FTN2	1.65622	0.209044	0.361633	2.12906	2.03587	1.69133	1.27991	1.34949	1.57331	2.12106	1.94727	1.58933	1.49529	697				-1.20979		0.152376	1.46892	0.0339689														18	18	18	33.4	33.4	33.4	83.622	0	201.69
A0A3Q7JPB7	Solyc11g068515	Uncharacterized protein	GO:0016021	0	Solyc11g068515.1|Uncharacterized protein|A0A3Q7JPB7	2.76756	3.27019	2.72289	2.36696	2.87797	2.01789	2.37179	3.16625	2.79186	2.24965	-4.42638	-4.29997	1.48972	698				0.499271		0.152417	1.46272	0.0344571														2	2	2	53.3	53.3	53.3	7.6607	0	27.982
A0A3Q7H1V8	Solyc06g083690	Glutaredoxin domain-containing protein	GO:0005623; GO:0009055; GO:0015035; GO:0045454	cell redox homeostasis [GO:0045454]	Solyc06g083690.3|Glutaredoxin domain-containing protein|A0A3Q7H1V8	1.60381	1.83063	2.61759	0.874473	1.31326	1.94286	1.34801	1.33292	1.2787	0.922355	1.40171	1.35995	1.48552	699				0.640485		0.275488	0.848383	0.141781														5	5	5	38.8	38.8	38.8	20.328	0	55.284
A0A3Q7GBX5	Solyc04g081440	Uncharacterized protein	GO:0033926	0	Solyc04g081440.3|Uncharacterized protein|A0A3Q7GBX5	1.40691	1.20853	1.55338	1.04415	1.84312	1.32509	1.25054	1.53606	0.947363	1.94825	1.89915	1.86319	1.48548	700				-0.0145127		0.196771	1.16245	0.0687932														14	14	10	29.6	29.6	22.6	65.214	0	105.51
A0A3Q7EUR9	Solyc01g109570	WD_REPEATS_REGION domain-containing protein	GO:0004553; GO:0005975	carbohydrate metabolic process [GO:0005975]	Solyc01g109570.3|WD_REPEATS_REGION domain-containing protein|A0A3Q7EUR9	-0.00525093	-1.27139	-1.38495	2.56136	2.28207	2.6971	2.2555	1.76539	1.9546	2.54856	2.40665	1.98101	1.48255	701			4	-3.40071		0.0273333	4.40068	3.97488e-05	+		2.75272	0.00176716	0	+		0.651258	0.223225	0.263439		-0.320246		11	11	11	23.2	23.2	23.2	89.896	0	95.493
A0A3Q7GNX7	Solyc06g005795	AAI domain-containing protein	GO:0006869; GO:0008289	lipid transport [GO:0006869]	Solyc06g005795.1|AAI domain-containing protein|A0A3Q7GNX7	2.61913	2.61254	3.22103	1.4278	2.18095	1.24981	-1.62559	2.07453	2.91077	1.31124	1.46113	-1.72308	1.47669	702				1.19805		0.437301	0.493191	0.321225														4	4	4	32.5	32.5	32.5	12.751	0	9.3079
A0A3Q7H0Y2	Solyc06g071100	Plasma membrane ATPase (EC 7.1.2.1)	GO:0005524; GO:0005886; GO:0008553; GO:0016021; GO:0120029	proton export across plasma membrane [GO:0120029]	Solyc06g071100.3|Plasma membrane ATPase (EC 7.1.2.1)|A0A3Q7H0Y2	1.31919	1.38011	1.11278	1.56004	1.51656	1.3017	2.0319	1.21408	1.72938	1.55392	1.7266	1.10226	1.46238	703				-0.188743		0.565335	0.33958	0.457531														26	26	10	30.3	30.3	12.4	104.34	0	112.74
A0A3Q7F4W8	Solyc02g080200	Uncharacterized protein	GO:0004857; GO:0016021; GO:0030599; GO:0042545; GO:0045330; GO:0045490	cell wall modification [GO:0042545]; pectin catabolic process [GO:0045490]	Solyc02g080200.3|Uncharacterized protein|A0A3Q7F4W8	1.78878	1.00119	0.888277	-0.15665	2.57334	-1.4228	1.56635	2.4138	1.24325	2.41564	2.41093	2.82486	1.46225	704				0.894783		0.302117	0.764086	0.172153														27	8	7	41.9	10.9	9.4	115.78	0	27.203
A0A3Q7IG68	Solyc10g050840	Peptidase_S9 domain-containing protein	GO:0008236	0	Solyc10g050840.2|Peptidase_S9 domain-containing protein|A0A3Q7IG68	1.68303	0.678065	0.882736	1.35875	1.96018	1.2022	1.98038	1.79071	0.894648	1.89056	1.13649	2.07696	1.46123	705				-0.425767		0.614526	0.289214	0.51379														14	14	14	25.8	25.8	25.8	78.795	0	75.533
A0A3Q7ERS3	Solyc01g106450	Aldo_ket_red domain-containing protein	0	0	Solyc01g106450.3|Aldo_ket_red domain-containing protein|A0A3Q7ERS3	1.34617	0.508996	0.474705	2.34781	2.40753	1.88328	1.71751	2.07379	0.288649	1.5817	0.66867	2.21538	1.45952	706				-1.43625		0.289727	0.809859	0.154932														5	5	5	19.6	19.6	19.6	34.659	0	38.904
A0A3Q7E9U3	Solyc01g008370	MPN domain-containing protein	GO:0005838	0	Solyc01g008370.3|MPN domain-containing protein|A0A3Q7E9U3	1.42063	1.11978	1.433	1.54821	0.957011	1.97104	1.51541	1.59566	1.01544	1.15624	1.75242	1.98445	1.45577	707				-0.167615		0.824599	0.11696	0.763907														9	9	9	37.1	37.1	37.1	38.56	0	36.029
A0A3Q7JJW7	Solyc11g013110	Fe2OG dioxygenase domain-containing protein	GO:0016491; GO:0046872	0	Solyc11g013110.2|Fe2OG dioxygenase domain-containing protein|A0A3Q7JJW7	1.07181	1.46666	0.459829	1.34854	1.97122	0.0272923	1.6251	2.09591	1.43764	1.61992	2.45088	1.87391	1.45406	708				-0.116249		0.35554	0.627445	0.235806														13	13	13	42.3	42.3	42.3	39.989	0	78.156
A0A3Q7FF30	Solyc03g005730	Uncharacterized protein	GO:0003861; GO:0008652; GO:0051539	cellular amino acid biosynthetic process [GO:0008652]	Solyc03g005730.3|Uncharacterized protein|A0A3Q7FF30	1.57988	2.0223	1.75466	0.000899315	1.62796	0.306753	1.70563	1.77161	1.56029	2.20433	1.27973	1.62268	1.45306	709				1.14041		0.200748	1.1347	0.0733339														15	15	15	35.7	35.7	35.7	54.377	0	46.53
A0A3Q7HIL7	Solyc07g065080	Uncharacterized protein	GO:0051015; GO:0051017	actin filament bundle assembly [GO:0051017]	Solyc07g065080.3|Uncharacterized protein|A0A3Q7HIL7	2.1259	0.382878	1.35944	0.652749	1.71589	-0.400085	1.12348	1.83968	1.86714	2.28915	2.29588	2.09696	1.44575	710	Rodriguez-celma et al 2016			0.633222		0.271532	0.868681	0.135306														18	18	18	19.7	19.7	19.7	133.75	0	130.23
A0A3Q7FRC7	Solyc03g112150	Elongation factor Tu	GO:0003746; GO:0003924; GO:0005525	0	Solyc03g112150.1|Elongation factor Tu|A0A3Q7FRC7	1.52502	1.86666	1.71818	1.04746	1.06125	1.73763	1.43951	1.38666	1.63937	1.10017	1.57646	1.24032	1.44489	711				0.421172		0.355357	0.628533	0.235216														15	4	4	39.8	11.3	11.3	51.805	0	21.605
Q2MIG5	Q2MIG5	30S ribosomal protein S18, chloroplastic	#N/A	#N/A	|30S ribosomal protein S18, chloroplastic|Q2MIG5	1.0535	1.81297	1.0013	1.91161	1.89043	2.80743	1.02935	1.3409	1.86461	1.02116	1.63527	-0.0637178	1.44207	712				-0.913898		0.253365	0.929148	0.11772														3	3	3	25.7	25.7	25.7	12.052	0	9.5583
A0A3Q7JAR0	Solyc12g055830	Uncharacterized protein	GO:0000287; GO:0004427; GO:0005737; GO:0006796	phosphate-containing compound metabolic process [GO:0006796]	Solyc12g055830.2|Uncharacterized protein|A0A3Q7JAR0	0.617878	2.16909	2.51891	0.608142	0.996583	1.38376	1.69081	1.94536	0.973934	1.54836	1.12955	1.64877	1.43593	713				0.772466		0.612225	0.291613	0.51096														6	6	4	23	23	16	24.365	0	26.488
A0A3Q7FYD2	Solyc04g008810	40S ribosomal protein S26	GO:0003735; GO:0005840; GO:0006412	translation [GO:0006412]	Solyc04g008810.3|40S ribosomal protein S26|A0A3Q7FYD2	2.55838	2.52767	1.44872	2.66901	1.80978	0.723051	2.12365	-1.94288	1.62262	1.39481	0.659133	1.61897	1.43441	714				0.444308		0.609161	0.296184	0.505611														5	2	2	39.8	14.1	14.1	14.589	0	10.454
A0A3Q7J366	Solyc12g009600	Uncharacterized protein	GO:0010206	photosystem II repair [GO:0010206]	Solyc12g009600.2|Uncharacterized protein|A0A3Q7J366	-0.526485	1.18308	1.68459	1.06666	1.61914	2.71659	1.61439	0.329419	1.96003	1.69192	2.10653	1.73556	1.43179	715				-1.0204		0.535496	0.37616	0.420572														7	7	7	41.1	41.1	41.1	22.588	0	125.09
K4BVH7	Solyc04g080980	Coatomer subunit alpha	GO:0000139; GO:0005198; GO:0006886; GO:0006888; GO:0006890; GO:0006891; GO:0030126	endoplasmic reticulum to Golgi vesicle-mediated transport [GO:0006888]; intracellular protein transport [GO:0006886]; intra-Golgi vesicle-mediated transport [GO:0006891]; retrograde vesicle-mediated transport, Golgi to endoplasmic reticulum [GO:0006890]	Solyc04g080980.2|Coatomer subunit alpha|K4BVH7	1.06825	1.22065	1.09321	1.9082	1.5345	1.59304	1.38841	1.1482	1.40198	1.55897	1.68268	1.56615	1.43035	716			4	-0.551211		0.0573171	2.47153	0.00337656	+		1.93214	0.0116913	0.00187879	+		1.46661	0.0341496	0.0651525		-0.289736		36	36	16	33.3	33.3	16.1	137.23	0	161.17
A0A3Q7GBV2	Solyc05g010320	Chalcone-flavonone isomerase family protein	GO:0016872	0	Solyc05g010320.3|Chalcone-flavonone isomerase family protein|A0A3Q7GBV2	1.39367	1.20775	-0.0111237	0.547626	1.47494	1.05714	2.00146	1.76267	1.06861	2.49749	2.69911	1.40721	1.42555	717				-0.163136		0.23081	1.00246	0.0994347														5	5	5	33.3	33.3	33.3	22.489	0	60.92
A0A3Q7GAC5	Solyc04g079200	MPN domain-containing protein	GO:0008237; GO:0061578	0	Solyc04g079200.3|MPN domain-containing protein|A0A3Q7GAC5	1.70581	1.28018	1.68715	0.968471	1.84297	0.834169	1.68313	1.67037	1.21077	2.1855	0.817878	1.21923	1.42547	718				0.342508		0.86841	0.0866857	0.819057														4	4	4	15.1	15.1	15.1	34.708	0	14.045
A0A3Q7HSL7	Solyc08g074480	AAI domain-containing protein	0	0	Solyc08g074480.1|AAI domain-containing protein|A0A3Q7HSL7	-4.58422	1.42057	-5.78688	4.74894	1.52349	5.02716	-2.93479	0.813802	5.10698	2.53344	5.75972	3.45411	1.42353	719				-6.75004		0.205414	1.11159	0.0773409														2	2	2	13.7	13.7	13.7	13.632	0.0020222	3.8027
A0A3Q7EMC7	Solyc01g097300	Prefoldin subunit 4	GO:0006457; GO:0016272; GO:0051082	protein folding [GO:0006457]	Solyc01g097300.3|Prefoldin subunit 4|A0A3Q7EMC7	1.36471	0.995763	1.26589	2.56497	2.20412	1.99315	1.45613	1.97638	1.44905	0.388408	-0.755139	2.1781	1.42346	720				-1.04529		0.275016	0.849413	0.141445														4	4	4	36.4	36.4	36.4	14.95	0	10.852
A0A3Q7JIS6	Solyc11g010190	Prohibitin	GO:0005743	0	Solyc11g010190.1|Prohibitin|A0A3Q7JIS6	0.50758	1.99686	1.58258	1.57809	1.53219	1.07695	1.31403	0.764428	1.53346	1.62885	2.24975	1.25095	1.41798	721				-0.0334018		0.770602	0.159094	0.693275														10	10	8	49.1	49.1	38	30.677	0	46.938
A0A3Q7HV43	Solyc08g079170	Uncharacterized protein	0	0	Solyc08g079170.3|Uncharacterized protein|A0A3Q7HV43	1.93369	1.79346	2.15899	1.30272	1.48689	1.29563	0.538401	1.20327	0.726543	1.32908	1.39651	1.83053	1.41631	722			1	0.600301		0.0562105	2.50769	0.00310677	+		2.08211	0.00827735	0	+		1.29129	0.0511344	0.0778286		-0.695972		22	22	22	50.3	50.3	50.3	65.165	0	128.77
Q2MIH4	Q2MIH4	Cytochrome f	#N/A	#N/A	|Cytochrome f|Q2MIH4	0.797915	2.54156	1.37662	1.33691	0.792245	2.48623	2.51997	1.34947	2.81185	-0.172175	1.04929	0.0874987	1.41478	723				0.0335658		0.227075	1.01406	0.0968144														13	13	13	44.4	44.4	44.4	35.217	0	56.39
A0A3Q7IET1	Solyc10g037980	DUF953 domain-containing protein	0	0	Solyc10g037980.2|DUF953 domain-containing protein|A0A3Q7IET1	1.22934	1.10198	1.47991	1.3162	1.07409	2.44198	1.1045	1.21278	0.793173	1.47062	1.34427	2.39725	1.41384	724				-0.340349		0.455536	0.466217	0.341809														6	6	6	43.9	43.9	43.9	15.104	0	21.198
A0A3Q7JLM2	Solyc11g039840	Cytochrome b-c1 complex subunit Rieske, mitochondrial (EC 7.1.1.8)	GO:0005743; GO:0008121; GO:0016021; GO:0051537; GO:0070469	0	Solyc11g039840.2|Cytochrome b-c1 complex subunit Rieske, mitochondrial (EC 7.1.1.8)|A0A3Q7JLM2	1.3813	1.50952	1.76087	0.878423	1.46386	0.811314	1.42021	1.1217	1.50449	1.87072	1.44925	1.77676	1.41237	725				0.499365		0.188321	1.2071	0.0620732														4	4	4	27.4	27.4	27.4	28.998	0	34.717
K4DEG9	Solyc12g038140	Uncharacterized protein	0	0	Solyc12g038140.1|Uncharacterized protein|K4DEG9	-0.117174	1.37275	1.73749	0.952836	1.82911	1.033	0.553236	1.31824	1.60707	2.55794	2.22778	1.84232	1.40955	726				-0.273959		0.297412	0.778236	0.166634														7	7	5	37.2	37.2	27.1	24.076	0	30.652
A0A3Q7I1J2	Solyc07g009140	PCI domain-containing protein	0	0	Solyc07g009140.3|PCI domain-containing protein|A0A3Q7I1J2	2.08341	1.19541	1.32436	2.20452	1.34612	1.90884	1.93871	2.0613	1.00132	0.00301647	0.191796	1.54399	1.40023	727				-0.285435		0.266821	0.894807	0.127407														9	9	9	30.8	30.8	30.8	44.347	0	84.572
A0A3Q7F352	Solyc02g071890	Uncharacterized protein	GO:0000105; GO:0004399; GO:0008270; GO:0051287	histidine biosynthetic process [GO:0000105]	Solyc02g071890.3|Uncharacterized protein|A0A3Q7F352	1.72174	1.1962	0.826252	1.56615	1.80774	1.76893	1.52723	1.4938	0.945263	1.04675	1.1768	1.71431	1.39926	728				-0.466211		0.484008	0.432268	0.3696														13	13	13	31.3	31.3	31.3	52.823	0	90.129
A0A3Q7GNQ9	Solyc06g005360	ADF-H domain-containing protein	GO:0003779; GO:0015629; GO:0030042	actin filament depolymerization [GO:0030042]	Solyc06g005360.3|ADF-H domain-containing protein|A0A3Q7GNQ9	0.504419	-0.0751696	1.25563	3.8472	0.456784	4.05398	1.27165	1.42367	-0.879864	1.16591	1.0048	2.69772	1.39389	729				-2.22436		0.336243	0.672694	0.212474														6	4	4	51.8	45.3	45.3	15.847	0	16.138
A0A3Q7HWC5	Solyc08g081570	2-C-methyl-D-erythritol 2,4-cyclodiphosphate synthase (EC 4.6.1.12)	GO:0008685; GO:0016114	terpenoid biosynthetic process [GO:0016114]	Solyc08g081570.3|2-C-methyl-D-erythritol 2,4-cyclodiphosphate synthase (EC 4.6.1.12)|A0A3Q7HWC5	2.337	2.37006	1.7045	1.02141	0.979266	0.11832	0.623903	1.47753	1.08564	1.67019	2.01926	1.30295	1.3925	730				1.43086		0.106261	1.86436	0.013666														9	9	9	39.1	39.1	39.1	27.668	0	30.896
A0A3Q7EMN1	Solyc01g097880	CMP/dCMP-type deaminase domain-containing protein	GO:0003824	0	Solyc01g097880.3|CMP/dCMP-type deaminase domain-containing protein|A0A3Q7EMN1	0.562513	1.53075	1.51624	2.33481	1.48312	1.35815	1.63742	1.23761	1.06458	1.39875	1.42183	1.11294	1.38823	731				-0.522189		0.586854	0.31787	0.480983														5	5	5	39.7	39.7	39.7	16.278	0	18.521
A0A3Q7IRF8	Solyc11g011390	TPR_REGION domain-containing protein	GO:0004356; GO:0006542	glutamine biosynthetic process [GO:0006542]	Solyc11g011390.2|TPR_REGION domain-containing protein|A0A3Q7IRF8	1.54086	1.3805	1.435	0.558768	1.76926	0.492838	1.08102	1.45125	0.981258	2.08869	2.10634	1.71221	1.38317	732				0.51183		0.189141	1.21412	0.0610768														13	13	7	16.1	16.1	6.9	95.342	0	87.814
A0A3Q7JD02	Solyc12g096870	Uncharacterized protein	GO:0016758	0	Solyc12g096870.1|Uncharacterized protein|A0A3Q7JD02	1.62849	0.522332	0.0618343	2.25415	1.58621	2.66761	1.12877	1.58704	0.773344	1.00531	1.45165	1.83776	1.37537	733				-1.43177		0.201716	1.12513	0.0749664														8	8	8	18.5	18.5	18.5	54.877	0	27.205
A0A3Q7IKX3	Solyc10g080710	Uncharacterized protein	GO:0003723; GO:0004816; GO:0005524; GO:0006421	asparaginyl-tRNA aminoacylation [GO:0006421]	Solyc10g080710.2|Uncharacterized protein|A0A3Q7IKX3	1.69703	1.33531	1.34867	1.93795	1.3535	0.956657	1.51595	1.54467	0.732563	1.70412	0.795779	1.55081	1.37275	734				0.0443029		0.957452	0.0238442	0.946577														21	21	21	19.7	19.7	19.7	113.74	0	62.787
A0A3Q7F1T3	Solyc01g080890	Uncharacterized protein	0	0	Solyc01g080890.2|Uncharacterized protein|A0A3Q7F1T3	1.89474	1.31243	1.42752	0.985759	0.804103	0.370731	2.01058	1.64825	0.894625	1.50723	1.5347	2.02535	1.368	735				0.824698		0.182809	1.23962	0.0575947														2	2	2	30.9	30.9	30.9	9.1238	0	5.5936
A0A3Q7J0W1	Solyc11g072030	AAI domain-containing protein	0	0	Solyc11g072030.2|AAI domain-containing protein|A0A3Q7J0W1	-4.56533	2.53774	2.37577	2.23645	-4.79027	3.3934	-4.63304	2.33873	2.99415	5.01403	5.78893	3.70032	1.36591	736				-0.1638		0.496059	0.419233	0.380861														3	3	3	25.8	25.8	25.8	20.166	0	20.717
Q645M9	Solyc01g106480	Glyoxisomal malate dehydrogenase	GO:0005975; GO:0006099; GO:0019752; GO:0030060	carbohydrate metabolic process [GO:0005975]; carboxylic acid metabolic process [GO:0019752]; tricarboxylic acid cycle [GO:0006099]	Solyc01g106480.3|Glyoxisomal malate dehydrogenase|Q645M9	0.829649	1.36105	1.57856	1.36846	1.2819	2.32477	2.16569	0.373179	1.73442	1.36136	1.28757	0.679927	1.36221	737				-0.401959		0.797984	0.138053	0.72769														10	10	9	36.4	36.4	32.5	37.631	0	37.135
A0A3Q7G4E2	Solyc04g049450	Protein disulfide-isomerase (EC 5.3.4.1)	GO:0003756; GO:0005623; GO:0045454	cell redox homeostasis [GO:0045454]	Solyc04g049450.3|Protein disulfide-isomerase (EC 5.3.4.1)|A0A3Q7G4E2	1.51709	1.37981	1.44705	1.27592	1.28457	1.15786	1.3608	1.36759	0.886133	1.70149	1.49535	1.45452	1.36068	738				0.208531		0.212019	1.07602	0.0839423														17	17	17	35.9	35.9	35.9	63.096	0	96.878
A0A3Q7I8V2	Solyc07g053650	26S proteasome non-ATPase regulatory subunit 2 homolog	GO:0008540; GO:0030163; GO:0030234; GO:0042176	protein catabolic process [GO:0030163]; regulation of protein catabolic process [GO:0042176]	Solyc07g053650.3|26S proteasome non-ATPase regulatory subunit 2 homolog|A0A3Q7I8V2	1.2817	2.27747	0.944994	1.7474	1.24504	1.52201	1.29639	1.29441	1.12088	1.13874	1.15308	1.28307	1.35877	739				-0.00342909		0.715826	0.199812	0.631231														27	27	27	37.1	37.1	37.1	105.3	0	124.08
A0A3Q7GNB3	Solyc05g056160	Proteasome subunit beta (EC 3.4.25.1)	GO:0004298; GO:0005634; GO:0005737; GO:0005839; GO:0051603	proteolysis involved in cellular protein catabolic process [GO:0051603]	Solyc05g056160.3|Proteasome subunit beta (EC 3.4.25.1)|A0A3Q7GNB3	1.29809	1.54355	1.77643	0.966847	0.693238	0.106607	1.32345	1.4328	1.38598	2.15364	2.01051	1.58396	1.35626	740			1	0.950459		0.0563457	2.48164	0.00329886	+		1.51975	0.0302167	0.00667826	+		1.43102	0.0370662	0.067082		-0.535294		9	9	9	41.4	41.4	41.4	29.471	0	30.347
A0A3Q7HE62	Solyc07g062130	Uncharacterized protein	GO:0008460; GO:0009225	nucleotide-sugar metabolic process [GO:0009225]	Solyc07g062130.3|Uncharacterized protein|A0A3Q7HE62	0.622736	1.13172	1.22796	0.887086	1.19696	0.549067	1.91742	1.38305	1.50098	2.12649	1.71319	2.0084	1.35542	741			2	0.116437		0.0753143	2.24763	0.00565414	+		0.165485	0.683149	0.67539			0.79191	0.161469	0.196735		-0.348879		24	24	15	45.7	45.7	28.8	75.589	0	110.88
A0A3Q7F190	Solyc02g068150	NTF2 domain-containing protein	0	0	Solyc02g068150.3|NTF2 domain-containing protein|A0A3Q7F190	0.538193	1.00582	0.321018	2.38947	1.70195	2.10395	1.82002	1.62279	1.2865	1.13968	0.679902	1.64688	1.35468	742			4	-1.44345		0.0806815	2.1043	0.00786496	+		2.15134	0.00705768	0	+		0.587752	0.258374	0.281479		0.42095		4	4	4	31.7	31.7	31.7	18.233	0	42.479
A0A3Q7GAG7	Solyc04g079440	SERPIN domain-containing protein	GO:0005615	0	Solyc04g079440.3|SERPIN domain-containing protein|A0A3Q7GAG7	0.726028	1.44171	0.796198	0.356887	0.811479	0.731464	1.01095	1.23748	0.979385	2.09521	1.2261	4.7434	1.34636	743	Walz et al 2004; Yoo et al 2000;			0.354703		0.242437	0.963245	0.108832														12	12	12	36.6	36.6	36.6	42.832	0	37.272
A0A3Q7JAE3	Solyc12g056530	FBPase domain-containing protein	GO:0005975; GO:0042132	carbohydrate metabolic process [GO:0005975]	Solyc12g056530.2|FBPase domain-containing protein|A0A3Q7JAE3	1.61996	0.864469	1.50746	0.537244	1.51202	1.36711	1.79622	1.56342	0.908255	1.2529	1.25687	1.94327	1.3441	744				0.191841		0.85444	0.0967334	0.800325														12	12	12	44.7	44.7	44.7	37.279	0	79.025
A0A3Q7EUS0	Solyc01g111710	PCI domain-containing protein	GO:0000502; GO:0030234; GO:0042176	regulation of protein catabolic process [GO:0042176]	Solyc01g111710.3|PCI domain-containing protein|A0A3Q7EUS0	1.38326	0.997186	1.2126	1.69392	1.69035	1.3421	1.25956	1.53954	1.1804	1.08983	1.39455	1.32115	1.34204	745				-0.377774		0.287645	0.820935	0.15103														20	20	20	43.9	43.9	43.9	55.363	0	57.559
A0A3Q7I6B5	Solyc09g073000	Elongation factor Tu	GO:0003746; GO:0003924; GO:0005525	0	Solyc09g073000.3|Elongation factor Tu|A0A3Q7I6B5	0.935705	1.70403	1.83588	1.66274	1.04817	0.957293	1.10049	1.48721	1.16049	1.85385	1.1728	1.17879	1.34145	746				0.269141		0.853735	0.0971776	0.799507														15	15	15	46.9	46.9	46.9	49.059	0	85.823
A0A3Q7FRU0	Solyc03g115110	Uncharacterized protein	GO:0015986; GO:0045261; GO:0046933	ATP synthesis coupled proton transport [GO:0015986]	Solyc03g115110.3|Uncharacterized protein|A0A3Q7FRU0	0.41535	1.93262	1.70604	1.23386	1.20856	1.76865	1.19436	0.878587	1.45787	1.1731	1.86665	1.2433	1.33991	747				-0.05235		0.942875	0.0342001	0.924272														9	9	9	32.2	32.2	32.2	36.8	0	51.568
A0A3Q7HC76	Solyc07g053280	Uncharacterized protein	GO:0004455; GO:0009097; GO:0009099; GO:0046872	isoleucine biosynthetic process [GO:0009097]; valine biosynthetic process [GO:0009099]	Solyc07g053280.3|Uncharacterized protein|A0A3Q7HC76	1.61474	1.20708	1.36726	1.23941	1.66192	1.47687	1.56783	1.53406	1.1022	1.22124	0.828868	1.19932	1.33507	748				-0.0630395		0.360607	0.618486	0.240721														17	10	10	34.9	20.4	20.4	64.943	0	67.438
A0A3Q7JBH3	Solyc12g057120	14_3_3 domain-containing protein	GO:0005739; GO:0019904	0	Solyc12g057120.2|14_3_3 domain-containing protein|A0A3Q7JBH3	1.10109	1.11014	0.506899	2.20617	0.755513	1.48188	1.12013	1.18428	1.22082	1.83999	1.38427	2.05756	1.33073	749				-0.575145		0.302006	0.764648	0.17193														18	11	2	44.6	33.7	6.7	45.149	0	50.19
Q0ZPA3	Solyc02g081170	Plastid lipid associated protein CHRC	0	0	Solyc02g081170.3|Plastid lipid associated protein CHRC|Q0ZPA3	1.90932	2.25478	2.55225	-0.126018	1.5951	-0.414425	1.39506	1.5543	1.13539	1.5781	1.28228	1.23247	1.32905	750				1.88723		0.144154	1.5649	0.0272335														10	10	6	40.2	40.2	27.9	35.649	0	53.279
A0A3Q7EJU7	Solyc01g088020	WD_REPEATS_REGION domain-containing protein	GO:0005737; GO:0006888	endoplasmic reticulum to Golgi vesicle-mediated transport [GO:0006888]	Solyc01g088020.3|WD_REPEATS_REGION domain-containing protein|A0A3Q7EJU7	1.43089	1.65187	1.65165	1.57912	0.603625	0.737925	1.58255	1.54008	0.724762	1.7096	1.61614	1.09252	1.32673	751				0.60458		0.448915	0.47651	0.333803														21	21	21	23.2	23.2	23.2	121.56	0	116.29
A0A3Q7I0B5	Solyc09g011670	Usp domain-containing protein	0	0	Solyc09g011670.3|Usp domain-containing protein|A0A3Q7I0B5	1.9273	2.02255	1.94992	1.5899	2.11011	-0.118603	1.03905	1.50823	1.1049	0.579843	0.725322	1.46695	1.32546	752				0.77279		0.417013	0.526021	0.297837														6	6	5	28.7	28.7	24.7	25.747	0	17.82
A0A3Q7FNG4	Solyc03g098740	Uncharacterized protein	GO:0004866	0	Solyc03g098740.1|Uncharacterized protein|A0A3Q7FNG4	0.767052	0.964505	1.26937	-4.9824	2.80584	-3.5931	2.25913	3.43366	2.78435	3.85555	3.29664	3.04322	1.32532	753				2.92352		0.184717	1.24989	0.0562482														6	6	6	35.2	35.2	35.2	21.629	0	23.109
A0A3Q7GWM7	Solyc06g067940	Uncharacterized protein	GO:0004129; GO:0005740	0	Solyc06g067940.3|Uncharacterized protein|A0A3Q7GWM7	1.17144	1.27944	1.13143	1.29592	1.20458	1.09971	1.21693	1.39837	1.38596	1.80861	1.11605	1.78791	1.3247	754				-0.00596778		0.309307	0.735302	0.183949														5	5	4	42.4	42.4	33.9	18.212	0	17.151
Q96477	Solyc10g081190	LRR protein	GO:0005886	0	Solyc10g081190.2|LRR protein|Q96477	1.73557	-0.812997	-0.0865135	2.36088	2.13588	2.23953	1.51661	1.76694	1.73309	0.0756311	1.91765	1.24032	1.31855	755				-1.96674		0.210529	1.08789	0.0816794														5	5	5	47.5	47.5	47.5	24.188	0	21.065
A0A3Q7GB05	Solyc04g082310	Uncharacterized protein	0	0	Solyc04g082310.3|Uncharacterized protein|A0A3Q7GB05	-0.604765	-0.285001	0.0834751	-1.94246	-2.00457	-1.93023	-0.525972	-0.979409	-0.766087	-1.57156	-1.96352	-2.23079	-1.22674	1646			1	1.69032		0.04	4.01009	9.77033e-05	+		2.96767	0.00107728	0	+		2.13216	0.00737624	0.0158	+	1.1648		8	8	8	28.1	28.1	28.1	36.937	0	20.29
Q43778	Q43778	Glucan endo-1,3-beta-D-glucosidase (EC 3.2.1.39)	GO:0005975; GO:0042973	carbohydrate metabolic process [GO:0005975]	|Glucan endo-1,3-beta-D-glucosidase (EC 3.2.1.39)|Q43778	-0.762239	2.23978	1.15082	-1.2136	4.00657	-4.13582	2.8195	4.31343	5.19724	2.54592	-1.12839	0.759961	1.3161	757				1.32374		0.333418	0.681198	0.208354														14	14	2	68.9	68.9	8.1	37.866	0	156.94
A0A3Q7IM46	Solyc10g081440	NADH-cytochrome b5 reductase (EC 1.6.2.2)	GO:0004128; GO:0016021	0	Solyc10g081440.2|NADH-cytochrome b5 reductase (EC 1.6.2.2)|A0A3Q7IM46	1.06014	2.15503	1.94578	0.950974	1.01088	-0.739365	0.2484	1.5122	1.41158	2.21162	2.25294	1.71412	1.31119	758				1.31282		0.20214	1.12388	0.0751823														6	6	6	31.3	31.3	31.3	31.139	0	23.571
A0A3Q7G0P1	Solyc04g049350	Chorismate synthase (EC 4.2.3.5)	GO:0004107; GO:0009073; GO:0009423	aromatic amino acid family biosynthetic process [GO:0009073]; chorismate biosynthetic process [GO:0009423]	Solyc04g049350.3|Chorismate synthase (EC 4.2.3.5)|A0A3Q7G0P1	1.45272	2.06115	1.83268	1.047	1.55843	0.124947	1.07954	1.3501	0.855961	1.85965	1.50161	0.994252	1.30984	759				0.872057		0.309455	0.734657	0.184223														6	6	6	18.9	18.9	18.9	45.664	0	55.825
A0A3Q7GMA5	Solyc05g054070	Ribosomal_L6e_N domain-containing protein	GO:0003735; GO:0005840; GO:0006412	translation [GO:0006412]	Solyc05g054070.3|Ribosomal_L6e_N domain-containing protein|A0A3Q7GMA5	1.32879	0.639087	1.07406	1.91412	1.18603	1.86806	1.39649	1.36718	0.955437	1.53812	1.56784	0.846162	1.30678	760				-0.642094		0.373887	0.594919	0.254145														11	6	5	42.8	30.1	25.8	25.566	0	17.361
A0A3Q7F7G5	Solyc02g085350	Succinate dehydrogenase [ubiquinone] flavoprotein subunit, mitochondrial (EC 1.3.5.1)	GO:0005743; GO:0006099; GO:0008177; GO:0022900; GO:0050660	electron transport chain [GO:0022900]; tricarboxylic acid cycle [GO:0006099]	Solyc02g085350.3|Succinate dehydrogenase [ubiquinone] flavoprotein subunit, mitochondrial (EC 1.3.5.1)|A0A3Q7F7G5	1.20465	1.58197	1.19103	1.44754	1.3416	0.838135	1.06802	0.786475	1.43759	1.7113	1.67628	1.37829	1.30524	761				0.116795		0.345962	0.64901	0.224383														10	10	10	19.4	19.4	19.4	69.163	0	70.755
Q8H6B5	Solyc03g097910	Putative dehydrogenase	GO:0002058; GO:0005737; GO:0006210; GO:0006212; GO:0017113; GO:0050661; GO:0051536	thymine catabolic process [GO:0006210]; uracil catabolic process [GO:0006212]	Solyc03g097910.3|Putative dehydrogenase|Q8H6B5	1.71853	1.83808	1.91448	0.398328	1.37216	0.457024	0.794901	1.30609	1.19063	1.40551	1.84598	1.3583	1.3	762				1.08119		0.117316	1.72462	0.0188529														8	8	8	23.1	23.1	23.1	47.053	0	24.399
A0A3Q7IA95	Solyc07g056370	Uncharacterized protein	GO:0016021	0	Solyc07g056370.3|Uncharacterized protein|A0A3Q7IA95	1.47146	0.816449	2.10254	1.19799	1.22019	-0.420628	2.83344	1.7292	-0.0417995	1.69989	0.397269	2.58961	1.29963	763				0.797634		0.785994	0.147108	0.712676														6	6	6	19.7	19.7	19.7	34.682	0	19.064
A0A3Q7HU67	Solyc08g077350	Uncharacterized protein	GO:0016787	0	Solyc08g077350.3|Uncharacterized protein|A0A3Q7HU67	1.47953	0.284846	0.179815	1.58096	1.37211	1.53562	1.9072	1.7443	1.26639	0.586452	1.72468	1.82568	1.29063	764				-0.848168		0.306766	0.745409	0.179718														4	4	4	20.4	20.4	20.4	27.699	0	13.484
A0A3Q7HRB1	Solyc08g075750	ATP-dependent Clp protease proteolytic subunit	GO:0004252	0	Solyc08g075750.3|ATP-dependent Clp protease proteolytic subunit|A0A3Q7HRB1	1.26512	1.45297	1.39984	1.56198	0.975593	1.40929	0.996609	1.77754	0.0823002	1.56954	1.76757	1.21192	1.28919	765				0.0570224		0.641435	0.264611	0.543737														8	8	8	35.1	35.1	35.1	32.906	0	25.279
A0A3Q7FVP3	Solyc04g007550	ATP synthase subunit beta (EC 7.1.2.2)	GO:0000275; GO:0005524; GO:0015986; GO:0016887; GO:0046933	ATP synthesis coupled proton transport [GO:0015986]	Solyc04g007550.3|ATP synthase subunit beta (EC 7.1.2.2)|A0A3Q7FVP3	1.0766	1.09681	1.84087	1.47889	1.30203	1.13659	1.13265	0.617192	1.00437	1.82346	1.99145	0.967574	1.28904	766				0.0322568		0.388748	0.569371	0.269544														26	4	4	62	10.1	10.1	61.037	0	26.448
A0A3Q7F1L3	Solyc02g068740	Glycine cleavage system H protein	GO:0005739; GO:0005960; GO:0019464	glycine decarboxylation via glycine cleavage system [GO:0019464]	Solyc02g068740.3|Glycine cleavage system H protein|A0A3Q7F1L3	1.35559	0.261598	1.44204	1.88888	1.04765	1.0511	1.70689	0.835025	-0.369375	2.51439	1.86144	1.84726	1.28687	767				-0.309464		0.303946	0.756614	0.17514														3	3	3	22.7	22.7	22.7	17.071	0	7.2945
A0A3Q7FSR2	Solyc03g113730	Uncharacterized protein	GO:0016021	0	Solyc03g113730.3|Uncharacterized protein|A0A3Q7FSR2	0.957413	1.49788	1.9453	1.81577	1.20126	1.14704	1.31366	0.957955	0.885109	2.13644	0.296138	1.23121	1.2821	768				0.0788418		0.863707	0.0902515	0.81236														4	4	4	44.4	44.4	44.4	10.398	0	18.184
A0A3Q7IUI9	Solyc11g028100	Uncharacterized protein	GO:0003746	0	Solyc11g028100.2|Uncharacterized protein|A0A3Q7IUI9	1.51989	1.36766	1.29836	0.682645	1.6254	1.33838	1.68996	1.96275	0.993677	-0.224689	1.65772	1.45952	1.28094	769				0.17983		0.779195	0.153243	0.702679														22	6	6	47.3	21	21	47.335	0	93.84
A0A3Q7EKQ5	Solyc01g094090	Uncharacterized protein	GO:0003860	0	Solyc01g094090.3|Uncharacterized protein|A0A3Q7EKQ5	2.08371	1.99369	2.76686	1.78804	1.24179	-0.862659	0.546951	0.629977	1.34497	1.47766	1.7786	0.554265	1.27866	770				1.55903		0.296877	0.781202	0.1655														12	12	12	29	29	29	50.23	0	37.922
A0A3Q7IMM1	Solyc10g084890	Uncharacterized protein	GO:0016758	0	Solyc10g084890.2|Uncharacterized protein|A0A3Q7IMM1	1.74612	2.50585	2.82947	-0.574597	1.02204	0.193535	1.12184	1.99562	1.22619	1.65884	1.49909	0.0751886	1.27493	771				2.14682		0.149649	1.49445	0.0320296														11	11	9	19.3	19.3	16.1	52.463	0	29.162
A0A3Q7HVT7	Solyc06g073900	Uncharacterized protein	GO:0005749	0	Solyc06g073900.3|Uncharacterized protein|A0A3Q7HVT7	0.989429	1.54894	1.69225	1.67957	1.14486	0.898291	1.24477	0.785272	1.54482	1.233	1.15907	1.26018	1.26504	772				0.169298		0.892864	0.0703237	0.850504														4	4	4	38.5	38.5	38.5	16.822	0	15.991
A0A3Q7FTD2	Solyc03g120040	Uncharacterized protein	0	0	Solyc03g120040.3|Uncharacterized protein|A0A3Q7FTD2	2.183	2.2442	2.7533	-2.84351	1.16981	-0.861656	1.52218	1.84893	1.64585	2.12748	1.88345	1.49576	1.26407	773				3.23862		0.122857	1.68834	0.0204955														8	8	8	27.9	27.9	27.9	41.232	0	35.858
A0A3Q7EJA6	Solyc01g088080	Uncharacterized protein	GO:0005524; GO:0005737; GO:0006457; GO:0051082	protein folding [GO:0006457]	Solyc01g088080.3|Uncharacterized protein|A0A3Q7EJA6	1.79581	1.04623	0.986547	2.32179	1.2994	1.7611	1.12933	1.5585	0.912817	0.448932	0.779151	1.0566	1.25802	774				-0.517897		0.210208	1.08512	0.0822011														18	18	18	50.3	50.3	50.3	58.406	0	118.59
A0A3Q7HUH9	Solyc08g082440	UDP-glucose 4-epimerase (EC 5.1.3.-)	GO:0003978; GO:0006012	galactose metabolic process [GO:0006012]	Solyc08g082440.3|UDP-glucose 4-epimerase (EC 5.1.3.-)|A0A3Q7HUH9	1.96384	2.75247	3.055	0.0164938	0.843368	-0.308208	1.28879	1.68326	0.639374	1.33115	0.847411	0.936797	1.25414	775			1	2.40655		0.0533529	2.57607	0.00265421	+		2.15379	0.00701802	0	+		0.186465	0.650932	0.709959		0.165354		14	14	14	47.3	47.3	47.3	38.688	0	56.361
A0A3Q7HGD7	Solyc07g066470	Uncharacterized protein	GO:0004418; GO:0018160; GO:0033014	peptidyl-pyrromethane cofactor linkage [GO:0018160]; tetrapyrrole biosynthetic process [GO:0033014]	Solyc07g066470.3|Uncharacterized protein|A0A3Q7HGD7	1.6892	0.575671	0.305462	1.1016	1.65367	2.92385	1.87722	0.783828	1.32542	1.80305	0.717862	0.28165	1.25321	776				-1.03626		0.497778	0.416766	0.383031														15	15	15	52.6	52.6	52.6	39.201	0	72.162
A0A3Q7GJA8	Solyc05g017760	Uncharacterized protein	GO:0016747	0	Solyc05g017760.3|Uncharacterized protein|A0A3Q7GJA8	1.45495	1.04898	1.88472	0.97791	0.815249	1.14551	1.79094	1.15969	0.999342	1.21558	1.35507	1.18802	1.253	777				0.483325		0.460931	0.460353	0.346455														16	12	12	58.9	51.5	51.5	41.493	0	98.682
A0A3Q7F5S4	Solyc01g095430	CAAD domain-containing protein	GO:0009579; GO:0016021	0	Solyc01g095430.3|CAAD domain-containing protein|A0A3Q7F5S4	2.17599	0.526349	0.892591	1.19687	2.03196	1.42219	2.87479	2.15971	3.04363	-3.40183	1.3735	0.689954	1.24881	778				-0.352029		0.264553	0.899386	0.126071														5	5	5	20	20	20	17.988	0	23.053
A0A3Q7FLN4	Solyc03g095180	Uncharacterized protein	GO:0004784; GO:0046872	0	Solyc03g095180.3|Uncharacterized protein|A0A3Q7FLN4	2.05144	0.491338	0.518208	1.14775	1.57969	1.64598	1.47556	1.24384	1.10124	1.65232	0.651546	1.40277	1.24681	779				-0.437479		0.858597	0.0940524	0.805281														8	6	6	29.7	23.4	23.4	34.575	0	21.52
A0A3Q7EUR6	Solyc01g109540	Protein kinase domain-containing protein	GO:0004672; GO:0005198; GO:0005524; GO:0006886; GO:0016021; GO:0016192; GO:0030126	intracellular protein transport [GO:0006886]; vesicle-mediated transport [GO:0016192]	Solyc01g109540.3|Protein kinase domain-containing protein|A0A3Q7EUR6	0.75152	0.648877	0.769156	2.05651	1.09002	1.60088	1.48702	1.37392	0.91291	1.52811	1.61354	1.11992	1.24603	780				-0.859287		0.17537	1.32623	0.0471814														30	30	29	28.8	28.8	28.2	144.69	0	153.25
A0A3Q7F720	Solyc01g097760	Ribosomal_L7Ae domain-containing protein	GO:0042254; GO:1990904	ribosome biogenesis [GO:0042254]	Solyc01g097760.3|Ribosomal_L7Ae domain-containing protein|A0A3Q7F720	1.13922	1.15983	1.25936	1.6965	1.38625	1.46128	1.46662	1.25598	0.998308	1.47197	1.47493	0.165071	1.24461	781				-0.32854		0.656486	0.249035	0.563592														11	2	2	38.4	7.8	7.8	29.222	0	5.6362
A0A3Q7IB34	Solyc10g008140	PHB domain-containing protein	GO:0016020	0	Solyc10g008140.3|PHB domain-containing protein|A0A3Q7IB34	0.926239	1.51495	1.72552	1.62669	1.28706	0.647537	1.10342	1.13025	1.30874	1.51499	1.57312	0.571609	1.24418	782				0.201804		0.94303	0.034298	0.924064														9	9	9	20.8	20.8	20.8	68.037	0	69.464
Q9SXR9	Q9SXR9	LeArcA1 protein	0	0	|LeArcA1 protein|Q9SXR9	1.57365	1.7015	1.72787	1.74217	-0.374299	1.06563	1.14861	1.59725	1.05632	1.62439	0.990481	1.00172	1.23794	783				0.856503		0.532464	0.378796	0.418027														14	4	4	41.7	13.2	13.2	35.986	0	19.183
A0A3Q7GSL9	Solyc06g053460	Uncharacterized protein	GO:0006457; GO:0016272; GO:0051082	protein folding [GO:0006457]	Solyc06g053460.2|Uncharacterized protein|A0A3Q7GSL9	1.24267	1.04173	0.788996	1.49484	1.05901	1.08649	0.922522	2.39431	2.03319	0.885112	0.927941	0.970021	1.23724	784				-0.188981		0.269845	0.877186	0.132683														4	4	4	27.3	27.3	27.3	16.037	0	9.5409
A0A3Q7FFY2	Solyc02g014150	PSII_BNR domain-containing protein	0	0	Solyc02g014150.3|PSII_BNR domain-containing protein|A0A3Q7FFY2	1.02772	1.79754	1.23153	0.063014	1.14223	1.62498	1.49757	0.951831	1.72806	1.50978	0.97959	1.28656	1.2367	785				0.408856		0.779819	0.152803	0.703392														12	12	12	43.7	43.7	43.7	42.216	0	61.93
A0A3Q7G2N3	Solyc03g007740	Reticulon-like protein	GO:0005789; GO:0016021	0	Solyc03g007740.3|Reticulon-like protein|A0A3Q7G2N3	0.644085	-0.790956	0.366533	1.64217	1.34333	0.958746	1.44365	1.53763	1.52173	1.97331	2.31052	1.8004	1.22926	786			4	-1.24153		0.0579294	2.45032	0.00354552	+		1.21061	0.0615731	0.0132741			1.58591	0.0259471	0.0524167		-0.527073		5	5	5	28.6	28.6	28.6	28.674	0	16.819
A0A3Q7EVB2	Solyc02g014310	Uncharacterized protein	GO:0003723	0	Solyc02g014310.3|Uncharacterized protein|A0A3Q7EVB2	1.23738	1.40643	1.44606	1.69782	1.13264	1.04646	1.65934	1.06371	1.28486	0.868474	0.859731	1.02799	1.22757	787				0.0709829		0.297832	0.776943	0.167131														17	17	17	29.8	29.8	29.8	66.205	0	46.787
A0A3Q7H4H4	Solyc07g008800	Uncharacterized protein	GO:0006457	protein folding [GO:0006457]	Solyc07g008800.3|Uncharacterized protein|A0A3Q7H4H4	1.90872	1.79204	1.81565	0.604375	1.00745	0.819323	0.979759	1.08649	1.31067	1.15981	1.27281	0.950339	1.22562	788			1	1.02842		0.0331111	3.5459	0.000284513	+		2.96791	0.00107669	0	+		0.00485905	0.988874	0.988521		-0.00201416		8	2	2	58.8	20.6	20.6	10.428	0	6.0474
A0A3Q7FCE4	Solyc02g091560	Serine hydroxymethyltransferase (EC 2.1.2.1)	GO:0004372; GO:0019264; GO:0030170; GO:0035999	glycine biosynthetic process from serine [GO:0019264]; tetrahydrofolate interconversion [GO:0035999]	Solyc02g091560.3|Serine hydroxymethyltransferase (EC 2.1.2.1)|A0A3Q7FCE4	1.11476	2.59672	1.52022	0.92682	0.389117	3.00961	2.76045	0.156922	3.00745	0.175563	0.00210857	-0.961213	1.22488	789				0.302051		0.289879	0.812102	0.154134														22	22	16	53.7	53.7	42.7	57.232	0	86.636
A0A3Q7E9H4	Solyc01g009520	Ribosomal protein	GO:0003723; GO:0003735; GO:0006412; GO:0015934	translation [GO:0006412]	Solyc01g009520.3|Ribosomal protein|A0A3Q7E9H4	1.38523	0.685063	0.30324	2.59485	1.09028	2.04246	1.44587	0.711345	1.03366	1.08915	1.39665	0.884261	1.22184	790				-1.11802		0.267079	0.892726	0.128019														8	3	3	32.9	14.9	14.9	25.297	0	7.5612
A0A3Q7FVL0	Solyc03g120670	Uncharacterized protein	GO:0016616; GO:0051287	0	Solyc03g120670.3|Uncharacterized protein|A0A3Q7FVL0	1.87521	1.12701	1.14122	0.424592	1.10899	1.73031	1.76099	1.92721	1.03441	2.11441	-0.276238	0.693223	1.22178	791				0.293182		0.746914	0.176811	0.665563														9	9	9	35.1	35.1	35.1	34.292	0	32.23
A0A3Q7F5X4	Solyc01g095670	Uncharacterized protein	0	0	Solyc01g095670.3|Uncharacterized protein|A0A3Q7F5X4	1.34655	1.5485	1.70912	-0.0507917	1.09139	0.0731697	1.09216	1.46812	1.73692	1.69266	1.6037	1.33494	1.22054	792				1.16347		0.106346	1.87572	0.0133132														7	7	7	15.6	15.6	15.6	47.046	0	16.538
A0FKE6	A0FKE6	Threonine dehydratase 1 biosynthetic, chloroplastic (EC 4.3.1.19) (SlTD1) (Threonine deaminase 1)	GO:0004794; GO:0006566; GO:0006567; GO:0009097; GO:0009507; GO:0030170	isoleucine biosynthetic process [GO:0009097]; threonine catabolic process [GO:0006567]; threonine metabolic process [GO:0006566]	|Threonine dehydratase 1 biosynthetic, chloroplastic (EC 4.3.1.19) (SlTD1) (Threonine deaminase 1)|A0FKE6	1.9213	1.42835	2.28117	0.47981	1.2318	-0.117651	1.33622	1.60455	1.49412	1.16456	1.25751	0.548741	1.21921	793				1.34562		0.146711	1.53208	0.0293709														16	16	16	33.2	33.2	33.2	66.182	0	104.1
A0A3Q7GLU0	Solyc05g050800	Uncharacterized protein	0	0	Solyc05g050800.3|Uncharacterized protein|A0A3Q7GLU0	0.370029	1.60616	1.18056	1.49118	1.00527	2.65033	0.878693	1.29007	0.674431	1.43582	1.04049	1.00211	1.21876	794				-0.663343		0.514431	0.398393	0.399583														9	9	9	48.6	48.6	48.6	28.313	0	27.683
G3K2M4	Solyc03g093690	Methionine sulfoxide reductase A4 (EC 1.8.4.11)	GO:0005737; GO:0008113; GO:0034599; GO:0036456	cellular response to oxidative stress [GO:0034599]	Solyc03g093690.3|Methionine sulfoxide reductase A4 (EC 1.8.4.11)|G3K2M4	1.48606	1.72946	1.45765	0.936856	1.11421	2.90334	1.25212	1.6523	1.42031	0.740464	-0.242307	0.169084	1.2183	795				-0.0937427		0.190895	1.18683	0.0650389														7	7	7	25.7	25.7	25.7	28.928	0	22.944
A0A3Q7G6Z5	Solyc04g064500	PPM-type phosphatase domain-containing protein	GO:0004722; GO:0046872	0	Solyc04g064500.3|PPM-type phosphatase domain-containing protein|A0A3Q7G6Z5	1.46822	1.83989	1.68103	0.785489	1.39262	0.292004	1.15746	1.44231	0.61095	1.90643	0.660022	1.36148	1.21649	796				0.839674		0.364294	0.610416	0.245236														8	8	6	33.4	33.4	28	38.392	0	28.419
A0A3Q7GY29	Solyc06g062845	PALP domain-containing protein	GO:0006520; GO:0030170	cellular amino acid metabolic process [GO:0006520]	Solyc06g062845.1|PALP domain-containing protein|A0A3Q7GY29	2.07225	0.845786	1.60178	2.16131	1.5184	1.38363	0.957201	1.45889	0.0147457	0.590386	1.03432	0.950812	1.21579	797				-0.181176		0.306637	0.743947	0.180324														15	15	4	23.8	23.8	6.3	57.814	0	77.264
A0A3Q7EM50	Solyc01g097310	Uncharacterized protein	GO:0016021; GO:0043953	protein transport by the Tat complex [GO:0043953]	Solyc01g097310.3|Uncharacterized protein|A0A3Q7EM50	-1.10682	2.30493	2.56944	-0.772099	-0.100394	-0.292574	0.735611	1.8054	1.61948	2.7689	2.37599	2.67993	1.21565	798				1.64421		0.185095	1.25332	0.055806														5	5	5	22.5	22.5	22.5	16.85	0	10.454
A0A3Q7HSR7	Solyc08g074790	Eukaryotic translation initiation factor 3 subunit G (eIF3g) (Eukaryotic translation initiation factor 3 RNA-binding subunit) (eIF-3 RNA-binding subunit) (Eukaryotic translation initiation factor 3 subunit 4)	GO:0001732; GO:0003743; GO:0005852; GO:0016282; GO:0033290	formation of cytoplasmic translation initiation complex [GO:0001732]	Solyc08g074790.3|Eukaryotic translation initiation factor 3 subunit G (eIF3g) (Eukaryotic translation initiation factor 3 RNA-binding subunit) (eIF-3 RNA-binding subunit) (Eukaryotic translation initiation factor 3 subunit 4)|A0A3Q7HSR7	1.19991	0.876464	1.20671	1.15915	1.22756	0.960499	1.05571	1.04732	0.94355	1.09266	2.79201	0.934884	1.20804	799				-0.0213728		0.636268	0.268321	0.539111														7	7	7	26.1	26.1	26.1	32.492	0	20.103
A0A3Q7G5T4	Solyc04g077040	Uncharacterized protein	GO:0004856; GO:0042732	D-xylose metabolic process [GO:0042732]	Solyc04g077040.3|Uncharacterized protein|A0A3Q7G5T4	1.19404	0.133843	0.731642	1.24941	1.05313	1.13328	1.38589	1.74921	1.32303	1.86317	1.24432	1.40901	1.20583	800				-0.458765		0.181138	1.27117	0.0535586														12	12	12	28.1	28.1	28.1	61.418	0	52.32
A0A3Q7HFD0	Solyc07g064590	OTU domain-containing protein	GO:0004843; GO:0016579; GO:0030433	protein deubiquitination [GO:0016579]; ubiquitin-dependent ERAD pathway [GO:0030433]	Solyc07g064590.3|OTU domain-containing protein|A0A3Q7HFD0	0.519594	-0.351321	0.0692596	1.36051	-0.795688	1.8569	-1.13195	0.270001	0.210428	5.79039	5.70736	0.934699	1.20335	801				-0.728063		0.161337	1.42387	0.037682														5	5	5	20.7	20.7	20.7	23.281	0	20.737
A0A3Q7FPC0	Solyc03g095840	S1 motif domain-containing protein	GO:0003743	0	Solyc03g095840.3|S1 motif domain-containing protein|A0A3Q7FPC0	1.84322	0.583888	2.06415	1.42759	0.787787	1.43797	1.04332	1.49907	1.58906	-0.467494	1.03083	1.57733	1.20139	802				0.279304		0.659918	0.245736	0.56789														9	9	9	32	32	32	38.712	0	40.06
A0A3Q7I0J3	Solyc09g011880	Uncharacterized protein	0	0	Solyc09g011880.3|Uncharacterized protein|A0A3Q7I0J3	1.07739	1.6003	1.08002	0.412107	1.48657	-0.315626	0.646748	1.76798	1.16269	1.88544	1.74307	1.86383	1.20088	803				0.724888		0.245419	0.954005	0.111172														13	13	13	33.4	33.4	33.4	47.846	0	67.977
A0A3Q7HIF6	Solyc07g064800	Lipoyl-binding domain-containing protein	GO:0004149; GO:0006099; GO:0045252	tricarboxylic acid cycle [GO:0006099]	Solyc07g064800.3|Lipoyl-binding domain-containing protein|A0A3Q7HIF6	0.92939	1.43838	0.961235	1.51335	1.28393	0.923742	1.07425	1.48588	1.38009	1.061	0.98244	1.3552	1.19907	804				-0.130672		0.80351	0.131529	0.738705														10	10	6	23.9	23.9	11.5	51.133	0	40.861
A0A3Q7FPB3	Solyc03g111200	ADK_lid domain-containing protein	GO:0004017; GO:0005524	0	Solyc03g111200.3|ADK_lid domain-containing protein|A0A3Q7FPB3	1.07982	1.51106	1.5263	0.59015	1.56054	1.14728	1.22931	1.27569	1.04769	1.7542	0.360057	1.26894	1.19592	805				0.27307		0.9128	0.0561466	0.878726														8	8	5	46.3	46.3	32.4	26.67	0	28.786
P54773	Solyc06g060340	Photosystem II 22 kDa protein, chloroplastic (CP22)	GO:0009523; GO:0009535; GO:0015979; GO:0016021	photosynthesis [GO:0015979]	Solyc06g060340.3|Photosystem II 22 kDa protein, chloroplastic (CP22)|P54773	0.500391	2.36926	0.719538	0.920749	0.355693	3.25621	3.45782	-0.382098	3.51738	0.56816	-0.719073	-0.239291	1.19373	806				-0.314488		0.45402	0.468026	0.340388														7	7	7	29.3	29.3	29.3	29.268	0	43.944
A0A3Q7J671	Solyc12g018990	IU_nuc_hydro domain-containing protein	0	0	Solyc12g018990.2|IU_nuc_hydro domain-containing protein|A0A3Q7J671	2.53921	-0.390082	0.440697	1.55996	0.875045	0.717749	0.865057	1.99328	1.43996	1.44907	0.911344	1.89706	1.19153	807				-0.187643		0.866237	0.0882268	0.816156														5	5	5	17.8	17.8	17.8	34.405	0	12.817
K4DH15	Solyc12g094430	Uncharacterized protein	GO:0004364; GO:0005737; GO:0006749; GO:0043295	glutathione metabolic process [GO:0006749]	Solyc12g094430.1|Uncharacterized protein|K4DH15	1.70443	0.752051	1.7771	1.25954	1.16764	1.90746	1.3757	0.479316	1.34095	0.928712	0.402331	1.02232	1.17646	808				-0.0336879		0.436579	0.493045	0.321333														7	7	7	46.6	46.6	46.6	25.075	0	35.029
Q4LDR0	Q4LDR0	Heat shock protein	GO:0005524; GO:0005737; GO:0009408; GO:0019538; GO:0042026	protein metabolic process [GO:0019538]; protein refolding [GO:0042026]; response to heat [GO:0009408]	|Heat shock protein|Q4LDR0	1.72203	1.47764	1.86063	0.855922	1.36031	0.907373	0.54048	1.0908	0.99844	1.25977	1.01202	0.972104	1.17146	809				0.645565		0.106479	1.84583	0.0142616														35	35	31	36.4	36.4	32.6	110.35	0	120.55
A0A3Q7IBY7	Solyc10g007760	Uncharacterized protein	GO:0000287; GO:0004749; GO:0009116; GO:0009165	nucleoside metabolic process [GO:0009116]; nucleotide biosynthetic process [GO:0009165]	Solyc10g007760.3|Uncharacterized protein|A0A3Q7IBY7	0.887632	1.11681	1.48411	1.21993	1.06145	1.28874	1.56125	0.731933	1.18296	1.32514	1.74747	0.417235	1.16872	810				-0.0271845		0.999692	0.000126407	0.999709														10	10	10	42.2	42.2	42.2	36.023	0	49.058
A0A3Q7IA36	Solyc09g092270	Uncharacterized protein	GO:0016747	0	Solyc09g092270.3|Uncharacterized protein|A0A3Q7IA36	1.16059	2.68318	1.96323	0.942121	1.2413	0.132965	0.174253	1.25338	0.74445	1.64133	1.25103	0.824662	1.16771	811				1.16354		0.24453	0.956632	0.110501														12	12	12	35.1	35.1	35.1	47.742	0	42.699
A0A3Q7J3W8	Solyc12g011030	GH16 domain-containing protein	GO:0004553; GO:0010411; GO:0016762; GO:0042546	cell wall biogenesis [GO:0042546]; xyloglucan metabolic process [GO:0010411]	Solyc12g011030.2|GH16 domain-containing protein|A0A3Q7J3W8	1.61788	-2.12112	-3.18933	2.64125	2.99589	3.29676	-0.511868	1.92257	1.75293	1.44707	2.86078	1.29011	1.16691	812				-4.20882		0.175157	1.33341	0.0464081														2	2	2	8.2	8.2	8.2	26.09	0	6.5902
A0A3Q7GAY3	Solyc04g080010	Glycosyltransferase (EC 2.4.1.-)	GO:0016758	0	Solyc04g080010.3|Glycosyltransferase (EC 2.4.1.-)|A0A3Q7GAY3	1.074	0.869138	1.78123	0.657924	1.1067	0.657639	1.33042	0.999511	1.20992	2.08719	1.22846	0.982366	1.16537	813				0.434035		0.469827	0.44854	0.356008														9	9	9	30.9	30.9	30.9	53.21	0	48.799
A0A3Q7IBM9	Solyc10g008980	TPT domain-containing protein	GO:0016021; GO:0022857	0	Solyc10g008980.3|TPT domain-containing protein|A0A3Q7IBM9	0.660587	1.83426	1.63346	0.744802	0.165597	0.972811	1.89247	0.587005	1.26678	1.13743	1.64238	1.42221	1.16331	814				0.748363		0.405747	0.541129	0.287654														3	3	3	5.6	5.6	5.6	42.075	0	8.9615
A0A3Q7FCJ1	Solyc01g107520	Uncharacterized protein	0	0	Solyc01g107520.3|Uncharacterized protein|A0A3Q7FCJ1	0.669523	-0.173987	1.49	1.40332	0.491532	0.624302	0.148748	1.03907	0.846527	2.96243	2.46132	1.97352	1.16136	815				-0.177873		0.108338	1.81931	0.0151597														5	5	5	23.3	23.3	23.3	26.044	0	14.562
A0A3Q7ETK4	Solyc01g110360	Fructose-bisphosphate aldolase (EC 4.1.2.13)	GO:0004332; GO:0006096	glycolytic process [GO:0006096]	Solyc01g110360.3|Fructose-bisphosphate aldolase (EC 4.1.2.13)|A0A3Q7ETK4	0.755836	0.324285	-0.493551	2.12146	1.03796	3.07988	1.95214	0.345542	2.19145	1.67662	1.08319	-0.166463	1.15903	816				-1.88424		0.281788	0.833724	0.146648														18	9	9	49.6	32.7	32.7	42.773	0	56.25
A0A3Q7FL82	Solyc03g083970	Uncharacterized protein	0	0	Solyc03g083970.3|Uncharacterized protein|A0A3Q7FL82	1.19782	1.89323	2.02965	0.714189	0.925109	0.654217	0.689508	1.1196	1.01738	1.35999	1.16148	1.10972	1.15599	817				0.942394		0.102395	1.90725	0.0123807														6	6	6	18.2	18.2	18.2	45.279	0	19.756
Q9SYU8	Q9SYU8	17.7 kD class I small heat shock protein (Type I small heat shock protein 17.7 kDa I2I isoform)	GO:0000302; GO:0006457; GO:0009408; GO:0009651; GO:0043621; GO:0051082; GO:0051259	protein complex oligomerization [GO:0051259]; protein folding [GO:0006457]; response to heat [GO:0009408]; response to reactive oxygen species [GO:0000302]; response to salt stress [GO:0009651]	|17.7 kD class I small heat shock protein (Type I small heat shock protein 17.7 kDa I2I isoform)|Q9SYU8	1.4373	2.60688	3.78537	-0.986836	0.234736	-0.7904	1.55942	4.18461	1.55319	1.43108	-3.10452	1.91214	1.15191	818				3.12402		0.26037	0.908865	0.123349														13	2	2	67.5	22.7	22.7	17.735	0	68.644
Q2MI76	Q2MI76	ATP-dependent Clp protease proteolytic subunit (EC 3.4.21.92) (Endopeptidase Clp)	GO:0004176; GO:0004252; GO:0006515; GO:0009368; GO:0009570; GO:0051117	protein quality control for misfolded or incompletely synthesized proteins [GO:0006515]	|ATP-dependent Clp protease proteolytic subunit (EC 3.4.21.92) (Endopeptidase Clp)|Q2MI76	0.658253	0.750995	1.7269	1.07368	1.53268	1.22599	1.16014	1.14626	1.34404	0.984155	0.283586	1.90347	1.14918	819				-0.232068		0.944147	0.0328895	0.927066														4	4	4	27.2	27.2	27.2	23.189	0	31.68
A0A3Q7H113	Solyc06g082120	RanBD1 domain-containing protein	GO:0046907	intracellular transport [GO:0046907]	Solyc06g082120.3|RanBD1 domain-containing protein|A0A3Q7H113	1.67301	1.34306	1.31981	1.31546	1.02931	1.1098	1.22438	1.25993	0.455322	1.1	0.684211	1.24595	1.14669	820				0.293768		0.397091	0.556613	0.277579														6	6	6	15.9	15.9	15.9	53.624	0	65.85
A0A3Q7IGT1	Solyc08g022210	Methylthioribose-1-phosphate isomerase (M1Pi) (MTR-1-P isomerase) (EC 5.3.1.23) (S-methyl-5-thioribose-1-phosphate isomerase) (Translation initiation factor eIF-2B subunit alpha/beta/delta-like protein)	GO:0005634; GO:0005737; GO:0016021; GO:0019284; GO:0019509; GO:0046523	L-methionine salvage from methylthioadenosine [GO:0019509]; L-methionine salvage from S-adenosylmethionine [GO:0019284]	Solyc08g022210.3|Methylthioribose-1-phosphate isomerase (M1Pi) (MTR-1-P isomerase) (EC 5.3.1.23) (S-methyl-5-thioribose-1-phosphate isomerase) (Translation initiation factor eIF-2B subunit alpha/beta/delta-like protein)|A0A3Q7IGT1	1.22619	1.95462	1.47928	0.131419	0.667462	0.769468	1.37621	1.45407	0.567282	1.39398	1.42694	1.28443	1.14428	821				1.03058		0.151512	1.47598	0.033421														10	10	10	35.7	35.7	35.7	47.422	0	41.068
A0A3Q7J0B2	Solyc11g069430	Uncharacterized protein	GO:0015267; GO:0016021	0	Solyc11g069430.2|Uncharacterized protein|A0A3Q7J0B2	1.57559	1.65679	1.07968	2.28715	1.3911	0.636761	0.956659	0.664168	1.50322	-0.777997	0.955146	1.78769	1.143	822				-0.000988324		0.701653	0.211153	0.61496														5	5	3	26.1	26.1	10.8	30.672	0	18.87
A0A3Q7H727	Solyc07g021540	GRAM domain-containing protein	0	0	Solyc07g021540.3|GRAM domain-containing protein|A0A3Q7H727	1.00472	0.355714	0.212524	1.74344	1.73724	1.57811	-0.54055	1.31203	1.00851	2.69803	1.66261	0.941497	1.14282	823				-1.16194		0.241995	0.965517	0.108264														5	5	4	19.1	19.1	14.5	28.647	0	11.614
A0A3Q7ETU0	Solyc01g109940	AAA domain-containing protein	GO:0005524; GO:0005737; GO:0016787; GO:0030163	protein catabolic process [GO:0030163]	Solyc01g109940.3|AAA domain-containing protein|A0A3Q7ETU0	1.14248	0.894618	0.701019	1.0312	1.35503	0.83777	1.38321	1.21466	0.855328	1.21251	1.88256	1.10485	1.1346	824				-0.161963		0.442155	0.485563	0.326917														15	14	14	36.1	33.3	33.3	48.834	0	52.674
A0A3Q7FRE5	Solyc03g114450	Rhodanese domain-containing protein	GO:0016021	0	Solyc03g114450.3|Rhodanese domain-containing protein|A0A3Q7FRE5	1.19558	1.73846	1.05701	0.607644	1.11537	1.50883	1.83549	0.634858	1.92387	0.123084	0.702899	1.16488	1.134	825				0.25307		0.447719	0.478185	0.332518														9	9	9	22.2	22.2	22.2	41.658	0	26.958
A0A3Q7IS63	Solyc11g010850	Transket_pyr domain-containing protein	GO:0008661; GO:0016114	terpenoid biosynthetic process [GO:0016114]	Solyc11g010850.2|Transket_pyr domain-containing protein|A0A3Q7IS63	1.63852	1.25023	1.05997	1.1222	1.35712	0.846266	0.60858	1.25692	1.71016	1.71303	1.42885	-0.390805	1.13342	826				0.207714		0.925365	0.0460652	0.899363														18	18	18	39.1	39.1	39.1	77.084	0	91.259
Q9LLB0	Solyc11g069800	Allene oxide synthase 2, chloroplastic (LeAOS2) (EC 4.2.1.92) (Cytochrome P450 74A)	GO:0004497; GO:0005506; GO:0006952; GO:0009706; GO:0016125; GO:0016705; GO:0020037; GO:0031408; GO:0047987; GO:0055114	defense response [GO:0006952]; oxidation-reduction process [GO:0055114]; oxylipin biosynthetic process [GO:0031408]; sterol metabolic process [GO:0016125]	Solyc11g069800.1|Allene oxide synthase 2, chloroplastic (LeAOS2) (EC 4.2.1.92) (Cytochrome P450 74A)|Q9LLB0	1.71697	1.34986	1.33531	0.684001	1.34506	0.0187912	0.911243	1.02159	1.08657	1.42709	1.65415	0.945193	1.12465	827	Hause et al 2003;			0.784759		0.279579	0.841452	0.144062														15	15	15	31.8	31.8	31.8	57.202	0	89.303
A0A3Q7H1P7	Solyc06g076780	Uncharacterized protein	GO:0004553; GO:0005975	carbohydrate metabolic process [GO:0005975]	Solyc06g076780.3|Uncharacterized protein|A0A3Q7H1P7	1.73374	0.234048	0.650034	1.49672	1.34987	0.746252	1.86269	1.66197	0.616211	1.56727	-0.182853	1.67709	1.11775	828				-0.325007		0.897631	0.0667845	0.857463														10	10	8	23.6	23.6	20.9	65.582	0	26.842
K4C1J7	Solyc05g051660	Acylsugar acylhydrolase 1	GO:0009056; GO:0016787	catabolic process [GO:0009056]	Solyc05g051660.1|Acylsugar acylhydrolase 1|K4C1J7	-0.461212	2.7201	2.56505	0.607394	-0.435519	-0.16292	-0.311913	2.39165	1.05655	2.46297	2.62615	0.340371	1.11656	829				1.60499		0.508059	0.405306	0.393273														9	9	9	35.7	35.7	35.7	35.968	0	37.377
A0A3Q7HVX8	Solyc09g007540	Uncharacterized protein	GO:0002161; GO:0004832; GO:0005524; GO:0006438	valyl-tRNA aminoacylation [GO:0006438]	Solyc09g007540.3|Uncharacterized protein|A0A3Q7HVX8	1.23969	1.06929	2.44698	0.926721	0.865836	1.10244	1.19963	0.889205	0.377644	1.08534	1.05956	1.129	1.11594	830				0.620319		0.353488	0.631792	0.233458														25	25	25	26.9	26.9	26.9	122.61	0	91.94
A0A3Q7IDN2	Solyc10g038130	Pectin acetylesterase (EC 3.1.1.-)	GO:0005576; GO:0005618; GO:0016787; GO:0071555	cell wall organization [GO:0071555]	Solyc10g038130.2|Pectin acetylesterase (EC 3.1.1.-)|A0A3Q7IDN2	2.36838	-0.302775	-1.55984	3.17113	3.62017	3.2991	-0.641148	0.950383	2.33528	-2.675	2.66489	0.140697	1.11427	831				-3.19488		0.303284	0.758038	0.174567														18	18	18	54.8	54.8	54.8	45.828	0	202.49
A0A3Q7H0S6	Solyc06g076480	Uncharacterized protein	0	0	Solyc06g076480.3|Uncharacterized protein|A0A3Q7H0S6	1.27589	0.792027	1.48601	0.875972	1.72935	1.4099	0.986683	1.65692	1.64093	0.539618	0.626723	0.255116	1.10626	832				-0.153766		0.164231	1.41265	0.0386675														6	6	6	43	43	43	24.495	0	94.619
A0A3Q7EFV3	Solyc01g066590	Dynein light chain	GO:0003774; GO:0005737; GO:0005874; GO:0007017; GO:0030286	microtubule-based process [GO:0007017]	Solyc01g066590.3|Dynein light chain|A0A3Q7EFV3	1.97367	1.31243	0.851368	1.49361	1.03305	1.30683	-0.0269909	1.06182	0.322765	1.85555	0.531381	1.55187	1.10561	833				0.101323		0.32214	0.707139	0.196273														5	5	5	32.8	32.8	32.8	13.065	0	17.021
Q40130	Solyc02g085730	Uncharacterized protein (Fragment)	GO:0007623; GO:0009611; GO:0009625; GO:0009637; GO:0009646; GO:0009651; GO:0009695; GO:0009723; GO:0009734; GO:0009737; GO:0009751; GO:0009864; GO:0009908; GO:0010038; GO:0010114; GO:0010218; GO:0033274; GO:0042542; GO:0046423; GO:0048573; GO:0050832; GO:0080186; GO:1900367	auxin-activated signaling pathway [GO:0009734]; circadian rhythm [GO:0007623]; defense response to fungus [GO:0050832]; developmental vegetative growth [GO:0080186]; flower development [GO:0009908]; induced systemic resistance, jasmonic acid mediated signaling pathway [GO:0009864]; jasmonic acid biosynthetic process [GO:0009695]; photoperiodism, flowering [GO:0048573]; positive regulation of defe…	|Uncharacterized protein (Fragment)|Q40130	0.658131	0.991357	0.578268	0.692883	1.10198	0.0399494	0.968735	1.34342	1.40234	1.81288	1.53324	2.14395	1.10559	834			2	0.130981		0.0905032	2.00028	0.00999349	+		0.145665	0.715048	0.709552			1.24779	0.0565213	0.0791233		-0.59186		5	5	5	25.7	25.7	25.7	23.536	0	21.068
A0A290WKX8	Solyc00g019950	NADH dehydrogenase subunit 9 (Nad9)	GO:0005739; GO:0008137	0	Solyc00g019950.1|NADH dehydrogenase subunit 9 (Nad9)|A0A290WKX8	1.24362	1.23113	1.61531	1.10061	1.34133	0.216576	0.715757	0.622622	1.12615	1.635	1.52931	0.845025	1.10187	835				0.477182		0.40198	0.549412	0.28222														4	4	4	23.7	23.7	23.7	22.682	0	24.587
A0A3Q7G986	Solyc04g076820	PB1 domain-containing protein	0	0	Solyc04g076820.1|PB1 domain-containing protein|A0A3Q7G986	2.23479	0.71646	1.25132	-0.194495	1.2932	0.143057	0.252558	1.70365	0.577662	2.30817	1.07276	1.82581	1.09875	836				0.986937		0.333406	0.681831	0.208051														8	8	8	21.7	21.7	21.7	52.319	0	43.061
A0A3Q7F0Z5	Solyc02g068700	HIT domain-containing protein	GO:0003824	0	Solyc02g068700.3|HIT domain-containing protein|A0A3Q7F0Z5	1.1713	0.652822	1.28162	1.04682	1.34466	0.936745	1.43906	1.23638	1.10809	0.693448	0.908914	1.27136	1.09093	837				-0.0741606		0.652303	0.254427	0.556638														4	4	4	26.7	26.7	26.7	19.471	0	14.379
A0A3Q7FQB4	Solyc02g077410	PP28 domain-containing protein	0	0	Solyc02g077410.3|PP28 domain-containing protein|A0A3Q7FQB4	-0.219542	0.855514	1.54166	2.11403	0.630164	3.56022	0.61923	2.73684	1.81047	2.56565	1.9652	-5.11641	1.08859	838				-1.37559		0.732597	0.188798	0.647444														3	3	3	18.5	18.5	18.5	18.987	0	14.601
A0A3Q7HW92	Solyc08g081320	Beta-adaptin-like protein	GO:0006886; GO:0016192; GO:0030131; GO:0030276	intracellular protein transport [GO:0006886]; vesicle-mediated transport [GO:0016192]	Solyc08g081320.3|Beta-adaptin-like protein|A0A3Q7HW92	1.05311	0.456754	0.710852	1.55443	1.26307	0.982737	1.46672	1.02694	0.958698	1.20797	1.04691	1.27037	1.08321	839				-0.526508		0.268288	0.881359	0.131414														17	17	17	25.8	25.8	25.8	99.655	0	71.646
A0A3Q7F7P0	Solyc02g083700	Alpha-mannosidase (EC 3.2.1.-)	GO:0004559; GO:0006013; GO:0016021; GO:0030246; GO:0046872	mannose metabolic process [GO:0006013]	Solyc02g083700.3|Alpha-mannosidase (EC 3.2.1.-)|A0A3Q7F7P0	1.04636	0.871114	0.928547	-0.279326	1.72959	0.605238	0.140091	1.22935	1.99707	1.48316	1.80935	1.43526	1.08298	840				0.263505		0.599058	0.305092	0.495346														23	23	23	27.3	27.3	27.3	114.51	0	91.948
A0A3Q7ER36	Solyc01g105165	HMA domain-containing protein	GO:0030001; GO:0046872	metal ion transport [GO:0030001]	Solyc01g105165.1|HMA domain-containing protein|A0A3Q7ER36	1.58245	2.00819	-0.667503	0.817145	1.66565	0.849154	1.4102	0.335059	1.26539	0.82326	1.65065	1.17764	1.07644	841				-0.136268		0.986848	0.00739235	0.983123														4	4	4	25.3	25.3	25.3	24.681	0	90.939
A0A3Q7HTG9	Solyc08g076140	Uncharacterized protein	GO:0004631; GO:0005524	0	Solyc08g076140.3|Uncharacterized protein|A0A3Q7HTG9	-1.1223	-0.784541	-0.667213	-3.05085	-2.3301	-3.56213	-1.23542	-1.28354	-1.21482	-2.90095	-3.24439	-3.22538	-2.0518	1907			1	2.12301		0.0325714	4.18708	6.50008e-05	+		2.28765	0.00515645	0	+		4.11123	7.74058e-05	0	+	1.87898		4	4	3	8.4	8.4	6.9	55.221	0	7.1664
A0A3Q7GGP4	Solyc05g012480	Uncharacterized protein	GO:0004222; GO:0046872	0	Solyc05g012480.3|Uncharacterized protein|A0A3Q7GGP4	0.268612	1.65662	1.36506	1.40518	0.934018	1.06796	1.44481	0.69357	0.937502	0.499095	1.30541	1.29086	1.07239	843				-0.0389541		0.992169	0.00421287	0.990346														18	18	18	43.3	43.3	43.3	62.265	0	99.947
A0A3Q7HLX5	Solyc06g036290	HATPase_c domain-containing protein	GO:0005524; GO:0006457; GO:0051082	protein folding [GO:0006457]	Solyc06g036290.3|HATPase_c domain-containing protein|A0A3Q7HLX5	1.38216	1.37554	1.0761	0.754977	0.958924	-0.662418	0.881727	1.68466	0.621164	2.05953	1.17985	1.5279	1.07001	844				0.927439		0.267744	0.883111	0.130885														24	11	4	31.1	18.2	5.7	81.007	0	37.618
Q5NE21	Solyc05g005490	Carbonic anhydrase (EC 4.2.1.1) (Carbonate dehydratase)	GO:0004089; GO:0008270; GO:0009440; GO:0015976	carbon utilization [GO:0015976]; cyanate catabolic process [GO:0009440]	Solyc05g005490.3|Carbonic anhydrase (EC 4.2.1.1) (Carbonate dehydratase)|Q5NE21	1.14975	1.67871	1.46525	0.590213	0.30214	1.50403	0.543625	1.57306	1.31429	1.51802	0.183568	0.879985	1.05855	845				0.632442		0.609618	0.295134	0.506834														10	9	9	41.8	35.4	35.4	29.523	0	46.876
A0A3Q7FNP5	Solyc03g111180	Uncharacterized protein	GO:0004177; GO:0008237; GO:0008270	0	Solyc03g111180.3|Uncharacterized protein|A0A3Q7FNP5	1.38486	0.0192976	1.03822	1.41914	1.49806	1.60803	1.32425	1.86183	0.741823	0.367312	0.0982637	1.32098	1.05684	846				-0.694285		0.355365	0.627301	0.235884														13	13	13	38.8	38.8	38.8	52.813	0	149.17
Q0PY39	Solyc02g077880	Auxin repressed/dormancy associated protein	0	0	Solyc02g077880.3|Auxin repressed/dormancy associated protein|Q0PY39	3.32758	-2.91111	2.84284	1.08575	2.41819	0.232832	2.98906	2.42572	1.92723	-0.130733	-3.80901	2.2178	1.05135	847				-0.159156		0.620071	0.282726	0.521524														3	3	3	23.6	23.6	23.6	13.442	0	10.718
A0A3Q7GPV9	Solyc05g056300	Thioredoxin domain-containing protein	GO:0005623; GO:0045454	cell redox homeostasis [GO:0045454]	Solyc05g056300.3|Thioredoxin domain-containing protein|A0A3Q7GPV9	1.86433	0.555028	1.22646	0.827359	0.474944	2.16698	2.57618	1.44231	0.919016	0.604672	-0.0656691	0.00045681	1.04934	848				0.0588427		0.296499	0.784858	0.164112														3	3	3	16.5	16.5	16.5	19.887	0	11.974
K4BAE6	Solyc02g082760	Catalase (EC 1.11.1.6)	GO:0004096; GO:0020037; GO:0042542; GO:0042744; GO:0046872	hydrogen peroxide catabolic process [GO:0042744]; response to hydrogen peroxide [GO:0042542]	Solyc02g082760.3|Catalase (EC 1.11.1.6)|K4BAE6	1.75375	0.957215	1.17729	0.980147	0.95823	1.6555	0.964212	0.204034	1.08433	1.21147	1.09295	0.551192	1.04919	849				0.0981264		0.528466	0.382762	0.414227														10	8	7	22.4	20.7	19.1	56.896	0	26.863
A0A3Q7H5D1	Solyc06g083530	Uncharacterized protein	GO:0016021; GO:0016192	vesicle-mediated transport [GO:0016192]	Solyc06g083530.3|Uncharacterized protein|A0A3Q7H5D1	2.55145	0.812606	0.92506	1.11444	0.986621	0.90111	2.31449	0.961232	0.929581	0.913533	-0.0720587	0.206166	1.04535	850				0.428982		0.372252	0.596924	0.252974														6	6	2	28.2	28.2	9.1	24.76	0	15.584
A0A3Q7EQL2	Solyc01g104840	RRM domain-containing protein	GO:0003723; GO:0008270	0	Solyc01g104840.3|RRM domain-containing protein|A0A3Q7EQL2	1.46264	1.29108	1.62008	1.74401	-0.125619	1.28701	1.01838	-0.734044	1.13647	2.20265	0.676242	0.937127	1.043	851				0.489468		0.62145	0.281036	0.523557														5	5	4	18.8	18.8	18.8	24.667	0	13.572
A0A3Q7GCR0	Solyc03g097470	Uncharacterized protein	GO:0004315; GO:0006633	fatty acid biosynthetic process [GO:0006633]	Solyc03g097470.3|Uncharacterized protein|A0A3Q7GCR0	1.41499	1.4997	1.84074	1.47291	0.18559	0.84482	0.91659	1.06291	0.818726	0.288135	1.25658	0.903167	1.04207	852				0.750703		0.295269	0.789185	0.162486														6	6	6	22.7	22.7	22.7	45.822	0	47.432
A0A3Q7GRE0	Solyc06g005490	Uncharacterized protein	GO:0004807; GO:0006096	glycolytic process [GO:0006096]	Solyc06g005490.3|Uncharacterized protein|A0A3Q7GRE0	1.48205	0.758334	0.8151	0.823855	1.11658	0.611097	1.13126	1.80542	0.869719	1.27172	0.566373	1.17639	1.03566	853				0.167984		0.722827	0.196069	0.636694														10	7	7	60.7	49	49	27.664	0	24.25
A0A3Q7GH68	Solyc05g043425	DLH domain-containing protein	GO:0016787	0	Solyc05g043425.1|DLH domain-containing protein|A0A3Q7GH68	1.47423	2.09596	2.61132	0.931748	-4.07442	1.51997	2.57433	2.68216	2.70558	-4.74861	2.18707	2.37109	1.02754	854				2.60141		0.510722	0.402203	0.396092														3	3	3	32.5	32.5	32.5	13.432	0	12.133
A0A3Q7F9P6	Solyc02g086830	PDZ domain-containing protein	GO:0004252	0	Solyc02g086830.3|PDZ domain-containing protein|A0A3Q7F9P6	0.836145	1.32453	1.40404	0.592605	1.58599	0.894016	1.59906	0.510072	1.43571	-0.216247	1.13862	1.22237	1.02724	855				0.164036		0.80021	0.134792	0.733176														10	10	10	25.8	25.8	25.8	45.561	0	46.355
A0A3Q7IM60	Solyc10g081530	V-type proton ATPase subunit	GO:0015078; GO:0033179	0	Solyc10g081530.2|V-type proton ATPase subunit|A0A3Q7IM60	-0.111448	0.935122	0.985764	1.4525	1.51197	1.06237	1.72667	0.806737	1.26343	0.295238	1.4462	0.948371	1.02691	856				-0.739134		0.423327	0.51661	0.304361														7	7	7	22.5	22.5	22.5	40.753	0	111.05
K4BB06	Solyc02g084920	Proteasome subunit beta (EC 3.4.25.1)	GO:0004175; GO:0004298; GO:0005634; GO:0005737; GO:0005829; GO:0005839; GO:0005886; GO:0009817; GO:0010498; GO:0010499; GO:0043161	defense response to fungus, incompatible interaction [GO:0009817]; proteasomal protein catabolic process [GO:0010498]; proteasomal ubiquitin-independent protein catabolic process [GO:0010499]; proteasome-mediated ubiquitin-dependent protein catabolic process [GO:0043161]	Solyc02g084920.3|Proteasome subunit beta (EC 3.4.25.1)|K4BB06	-0.181744	0.462756	0.757715	2.42468	0.869172	2.4304	0.857975	0.655574	0.570305	0.377759	1.78154	1.25995	1.02217	857				-1.56184		0.197782	1.15324	0.0702678														5	5	5	38.6	38.6	38.6	24.604	0	43.167
A0A3Q7J1A5	Solyc12g005080	Lipoyl-binding domain-containing protein	GO:0004149; GO:0006099; GO:0045252	tricarboxylic acid cycle [GO:0006099]	Solyc12g005080.2|Lipoyl-binding domain-containing protein|A0A3Q7J1A5	0.877583	1.70332	1.47345	0.904054	0.632522	0.100714	1.01526	0.929578	1.44686	1.17165	0.852221	1.13571	1.02024	858				0.805689		0.222716	1.03657	0.0919243														10	6	6	26.5	14.1	14.1	51.093	0	17.652
A0A3Q7HTZ6	Solyc08g081480	Uncharacterized protein	GO:0004650; GO:0005975	carbohydrate metabolic process [GO:0005975]	Solyc08g081480.3|Uncharacterized protein|A0A3Q7HTZ6	0.483683	0.493466	0.987608	-0.386149	1.06736	1.64151	1.40198	0.158782	0.608011	2.4615	1.34552	1.9478	1.01759	859				-0.119323		0.289043	0.816216	0.152681														6	6	6	16.2	16.2	16.2	62.371	0	41.17
A0A3Q7F9D4	Solyc02g086460	Uncharacterized protein	0	0	Solyc02g086460.3|Uncharacterized protein|A0A3Q7F9D4	1.7762	-0.957669	-1.57692	2.26681	1.66503	1.34798	1.88778	1.83751	0.0207386	2.44162	0.379458	1.10455	1.01609	860				-2.01274		0.375631	0.591101	0.256389														91	91	91	31.7	31.7	31.7	439.22	0	323.31
A0A3Q7GLH8	Solyc05g056055	Ubiquitin-like domain-containing protein	0	0	Solyc05g056055.1|Ubiquitin-like domain-containing protein|A0A3Q7GLH8	1.5003	-0.149056	0.582027	1.85194	0.890262	0.873709	1.08052	0.948585	0.338638	1.93425	0.515079	1.79675	1.01358	861				-0.560878		0.598876	0.305544	0.49483														2	2	2	38.3	38.3	38.3	10.824	0	9.2967
A0A3Q7EF29	Solyc01g059930	Usp domain-containing protein	0	0	Solyc01g059930.3|Usp domain-containing protein|A0A3Q7EF29	0.708614	1.26652	1.55497	1.27127	0.951219	0.00108719	1.40104	1.11226	0.430838	1.57028	0.441676	1.44524	1.01292	862				0.435508		0.825756	0.115943	0.765697														3	3	3	21.5	21.5	21.5	17.904	0	11.48
A0A3Q7HC12	Solyc07g053530	FAS1 domain-containing protein	0	0	Solyc07g053530.1|FAS1 domain-containing protein|A0A3Q7HC12	1.68133	-5.48073	-6.14615	3.34231	4.13929	3.09353	2.42579	2.52082	2.77121	1.85121	0.769629	1.17455	1.0119	863				-6.84023		0.128525	1.65139	0.0223157														5	5	5	20.8	20.8	20.8	27.513	0	23.393
A0A3Q7FGM4	Solyc03g044150	Uncharacterized protein	GO:0004252	0	Solyc03g044150.3|Uncharacterized protein|A0A3Q7FGM4	0.335054	-0.747167	-0.674416	3.23227	1.72584	3.85802	0.846918	0.642982	1.3912	-0.223701	2.1034	-0.352555	1.01149	864				-3.30089		0.109942	1.8039	0.0157073														16	15	15	49.4	45.6	45.6	66.812	0	249.51
A0A3Q7HZ41	Solyc09g009430	Uncharacterized protein	GO:0003924; GO:0005525	0	Solyc09g009430.3|Uncharacterized protein|A0A3Q7HZ41	1.08335	1.35077	1.4831	0.332402	1.32064	0.060957	0.935221	1.12274	1.10686	1.21162	1.44125	0.649421	1.00819	865				0.734406		0.351532	0.635478	0.231485														12	12	12	40.2	40.2	40.2	50.444	0	91.267
A0A3Q7F579	Solyc02g080810	Aminomethyltransferase (EC 2.1.2.10) (Glycine cleavage system T protein)	GO:0004047; GO:0005739; GO:0006546; GO:0008483	glycine catabolic process [GO:0006546]	Solyc02g080810.3|Aminomethyltransferase (EC 2.1.2.10) (Glycine cleavage system T protein)|A0A3Q7F579	1.11867	2.03532	0.850912	0.936757	0.520524	2.44407	1.92503	-0.0875597	2.02716	0.438277	-0.127929	-0.00801182	1.0061	866				0.0345157		0.406418	0.541565	0.287365														17	17	17	49.5	49.5	49.5	44.293	0	64.675
A0A3Q7FU99	Solyc03g118170	AA_TRNA_LIGASE_II domain-containing protein	GO:0004820; GO:0005524; GO:0005737; GO:0006426	glycyl-tRNA aminoacylation [GO:0006426]	Solyc03g118170.3|AA_TRNA_LIGASE_II domain-containing protein|A0A3Q7FU99	1.32968	0.685544	0.568348	0.252179	1.55632	0.781267	1.29939	1.65929	0.86861	1.5248	0.308867	1.22562	1.00499	867				-0.00206407		0.822032	0.119201	0.759974														20	13	13	38.8	27.4	27.4	70.121	0	50.988
A0A3Q7FU69	Solyc03g118910	T-complex protein 1 subunit delta	GO:0005524; GO:0005737; GO:0006457; GO:0051082	protein folding [GO:0006457]	Solyc03g118910.1|T-complex protein 1 subunit delta|A0A3Q7FU69	1.17783	0.500558	2.44135	2.08483	0.81375	1.14185	1.17833	1.20664	0.193838	-0.229211	0.809012	0.720948	1.00331	868				0.0264381		0.497779	0.416558	0.383215														21	21	21	53.6	53.6	53.6	58.037	0	68.531
A0A3Q7JCB1	Solyc12g094630	Uncharacterized protein	GO:0016021	0	Solyc12g094630.2|Uncharacterized protein|A0A3Q7JCB1	1.35985	0.982507	1.50321	1.48264	1.56512	1.22084	0.960592	0.599067	0.908653	-0.0698938	0.0808687	1.42583	1.00161	869				-0.141014		0.247351	0.944878	0.113533														2	2	2	21.1	21.1	21.1	17.658	0	86.354
K4BBC4	K4BBC4	Plastidic glucose transporter 1	GO:0005351; GO:0005887	0	|Plastidic glucose transporter 1|K4BBC4	0.738916	1.60861	1.33675	1.06209	1.10641	0.71417	0.962122	0.466056	0.87735	1.40638	0.850144	0.853349	0.99853	870				0.267205		0.53915	0.371051	0.425549														4	4	4	5.5	5.5	5.5	57.482	0	12.484
A0A3Q7JEJ5	Solyc12g096300	40S ribosomal protein S6	GO:0003735; GO:0005840; GO:0006412	translation [GO:0006412]	Solyc12g096300.2|40S ribosomal protein S6|A0A3Q7JEJ5	0.668615	1.43991	1.24169	1.57239	0.00152111	0.95602	1.46008	0.618306	0.445992	1.84261	1.74184	-0.0277529	0.996769	871				0.273425		0.932003	0.0419515	0.907922														13	4	4	44.6	12.9	12.9	28.305	0	24.523
A0A3Q7EA22	Solyc01g010270	Uncharacterized protein	GO:0043622	cortical microtubule organization [GO:0043622]	Solyc01g010270.3|Uncharacterized protein|A0A3Q7EA22	2.27257	0.0437326	-0.678432	-0.0984049	1.75475	1.4149	1.83395	1.72961	0.700613	0.714059	-0.160684	2.38679	0.992788	872				-0.477792		0.881964	0.0780889	0.835432														4	4	4	56.7	56.7	56.7	10.271	0	38.463
A0A3Q7FRW6	Solyc03g113220	PHB domain-containing protein	0	0	Solyc03g113220.3|PHB domain-containing protein|A0A3Q7FRW6	0.87957	1.29582	1.5841	0.0516272	1.64814	-0.122698	-0.0755234	1.05685	1.38924	1.67072	1.53519	0.996158	0.992432	873				0.727475		0.517023	0.393669	0.403953														8	8	4	26.3	26.3	11.2	31.349	0	22.975
A0A3Q7HHC0	Solyc07g063680	Usp domain-containing protein	0	0	Solyc07g063680.3|Usp domain-containing protein|A0A3Q7HHC0	0.998636	0.680161	0.720064	0.867009	0.811324	0.80341	1.16571	1.26645	0.638783	1.82077	0.339095	1.78771	0.991593	874				-0.027627		0.630403	0.273623	0.532571														4	3	3	18.8	14.9	14.9	31.092	0	12.917
A0A3Q7FSH7	Solyc03g114340	Uncharacterized protein	GO:0008299; GO:0030604; GO:0046872; GO:0070402	isoprenoid biosynthetic process [GO:0008299]	Solyc03g114340.3|Uncharacterized protein|A0A3Q7FSH7	1.73653	1.06016	0.646156	1.39696	1.29066	0.876648	1.04319	0.620736	0.86808	1.62384	0.819539	-0.0989428	0.990297	875				-0.0404743		0.799317	0.136982	0.729487														18	18	18	43.8	43.8	43.8	51.497	0	145.62
A0A3Q7HFV9	Solyc07g065280	NADH-u_ox-rdase domain-containing protein	GO:0016021	0	Solyc07g065280.3|NADH-u_ox-rdase domain-containing protein|A0A3Q7HFV9	1.19782	1.7556	1.79116	1.33227	0.726142	-0.885273	0.347885	0.761067	1.99178	1.01011	1.21706	0.623429	0.989087	876				1.19048		0.463765	0.457262	0.34893														3	3	3	48	48	48	10.958	0	17.309
A0A3Q7HUN1	Solyc08g082700	PCI domain-containing protein	GO:0005838; GO:0006508	proteolysis [GO:0006508]	Solyc08g082700.3|PCI domain-containing protein|A0A3Q7HUN1	1.14597	0.808457	0.970173	1.47511	0.769343	0.899649	0.713665	1.00804	0.857393	1.07139	0.966041	1.14411	0.985778	877				-0.0731681		0.763705	0.163988	0.685507														11	11	11	52.4	52.4	52.4	30.76	0	32.852
A0A3Q7HTY1	Solyc08g076990	M20_dimer domain-containing protein	GO:0016787	0	Solyc08g076990.3|M20_dimer domain-containing protein|A0A3Q7HTY1	1.12651	0.929986	1.08507	1.13071	0.657081	0.81678	0.845366	1.07849	0.556887	0.982017	1.20339	1.38706	0.983279	878				0.179001		0.33287	0.68334	0.207329														12	12	11	28.3	28.3	28.3	48.149	0	34.985
A0A3Q7HVF7	Solyc08g083350	Uncharacterized protein	GO:0003735; GO:0005840; GO:0006412	translation [GO:0006412]	Solyc08g083350.3|Uncharacterized protein|A0A3Q7HVF7	1.779	1.46946	1.24281	0.951661	1.84662	1.57354	-1.15369	1.55017	1.33648	-2.15016	1.33715	1.95866	0.978474	879				0.0398175		0.747001	0.177103	0.665116														4	4	4	11.9	11.9	11.9	27.994	0	6.0436
A0A3Q7FEG4	Solyc03g019880	Uncharacterized protein	0	0	Solyc03g019880.3|Uncharacterized protein|A0A3Q7FEG4	1.17939	0.839601	2.06109	0.364123	1.03103	-0.388947	0.49906	1.12381	1.14771	1.26641	1.63059	0.961587	0.976288	880				1.02462		0.289193	0.807722	0.155696														3	3	3	35	35	35	13.346	0	9.3004
A0A3Q7H8W4	Solyc07g017900	Glucose-6-phosphate 1-epimerase (EC 5.1.3.15)	GO:0005975; GO:0030246; GO:0047938	carbohydrate metabolic process [GO:0005975]	Solyc07g017900.3|Glucose-6-phosphate 1-epimerase (EC 5.1.3.15)|A0A3Q7H8W4	1.30083	0.718358	0.696711	0.880794	1.36703	1.47033	0.499092	1.29476	0.4487	0.895017	0.450448	1.66737	0.97412	881				-0.334086		0.707551	0.206769	0.621199														11	11	11	38.1	38.1	38.1	35.54	0	36.699
O65917	Solyc01g067750	Dehydroquinate dehydratase/shikimate:NADP oxidoreductase (EC 1.1.1.25) (EC 4.2.1.10)	GO:0003855; GO:0004764; GO:0009423; GO:0009570; GO:0009793; GO:0019632; GO:0050661	chorismate biosynthetic process [GO:0009423]; embryo development ending in seed dormancy [GO:0009793]; shikimate metabolic process [GO:0019632]	Solyc01g067750.3|Dehydroquinate dehydratase/shikimate:NADP oxidoreductase (EC 1.1.1.25) (EC 4.2.1.10)|O65917	1.01892	1.06929	1.19137	0.0222921	1.02384	-0.255318	1.81781	0.668611	1.5044	0.904788	0.784125	1.885	0.969593	882				0.829587		0.284079	0.829004	0.14825														9	9	9	21.3	21.3	21.3	59.097	0	57.112
Q8RU74	Q8RU74	3-dehydroquinate synthase, chloroplastic (EC 4.2.3.4)	GO:0003856; GO:0009073; GO:0009423; GO:0009507; GO:0033587; GO:0046872	aromatic amino acid family biosynthetic process [GO:0009073]; chorismate biosynthetic process [GO:0009423]; shikimate biosynthetic process [GO:0033587]	|3-dehydroquinate synthase, chloroplastic (EC 4.2.3.4)|Q8RU74	1.24524	0.39582	0.733402	0.261817	2.05432	0.63377	1.46096	1.3719	0.131863	1.56126	1.1148	0.525701	0.957572	883				-0.191813		0.972036	0.0153318	0.965313														13	13	13	40.3	40.3	40.3	48.123	0	59.284
A0A3Q7H4P9	Solyc05g005460	Uncharacterized protein	GO:0005623; GO:0008270; GO:0016491; GO:0045454	cell redox homeostasis [GO:0045454]	Solyc05g005460.3|Uncharacterized protein|A0A3Q7H4P9	1.74841	0.703084	0.636635	0.763043	0.765649	2.08808	1.33131	0.468942	1.28053	0.729072	0.41995	0.508683	0.953615	884				-0.176213		0.642633	0.263386	0.545273														27	27	27	24.9	24.9	24.9	155.23	0	149.29
A0A3Q7J566	Solyc12g017460	Lipase_GDSL domain-containing protein	GO:0016788	0	Solyc12g017460.1|Lipase_GDSL domain-containing protein|A0A3Q7J566	7.04011	-1.91833	-2.77704	0.678653	5.4826	0.161551	-0.752911	3.71518	4.05898	0.475404	-3.34032	-1.40332	0.951714	885	Barbaglia et al 2016			-1.32602		0.657008	0.249478	0.563017														17	17	17	49.6	49.6	49.6	40.857	0	152.44
A0A3Q7I365	Solyc09g064450	NAD(P)-bd_dom domain-containing protein	0	0	Solyc09g064450.3|NAD(P)-bd_dom domain-containing protein|A0A3Q7I365	0.562166	0.975963	1.52435	1.07165	1.22604	0.724073	0.788074	0.509524	0.894909	0.935168	1.38022	0.821639	0.951149	886				0.013573		0.710474	0.204621	0.62428														16	16	16	52.9	52.9	52.9	43.739	0	54.264
A0A3Q7F897	Solyc02g086610	Isocitrate dehydrogenase [NADP] (EC 1.1.1.42)	GO:0000287; GO:0004450; GO:0006099; GO:0006102; GO:0051287	isocitrate metabolic process [GO:0006102]; tricarboxylic acid cycle [GO:0006099]	Solyc02g086610.3|Isocitrate dehydrogenase [NADP] (EC 1.1.1.42)|A0A3Q7F897	1.14774	1.01466	0.555843	1.20619	1.25621	1.1734	0.641268	0.995591	0.399544	1.33714	0.733308	0.944901	0.950482	887				-0.305854		0.306843	0.744055	0.180279														5	3	3	13.3	9.7	9.7	54.089	0	57.333
A0A3Q7GZW2	Solyc06g073260	Epimerase domain-containing protein	GO:0003824; GO:0050662	0	Solyc06g073260.3|Epimerase domain-containing protein|A0A3Q7GZW2	0.483088	2.18052	0.724911	0.143956	0.462731	3.67294	2.53237	0.293708	2.46024	0.320407	-0.425721	-1.46222	0.94891	888				-0.297036		0.355139	0.629068	0.234926														19	19	19	54.6	54.6	54.6	42.451	0	80.761
A0A3Q7IHL0	Solyc08g041890	Importin subunit alpha	GO:0005634; GO:0005737; GO:0006606; GO:0061608	protein import into nucleus [GO:0006606]	Solyc08g041890.3|Importin subunit alpha|A0A3Q7IHL0	1.64919	0.685096	0.935253	1.07346	0.928985	0.183504	1.42416	1.07684	0.427277	1.40692	0.664094	0.903731	0.946542	889				0.361196		0.861607	0.0921203	0.808872														12	10	7	27.8	21.6	17.8	58.335	0	38.185
A0A3Q7J5A4	Solyc12g014310	Uncharacterized protein	0	0	Solyc12g014310.2|Uncharacterized protein|A0A3Q7J5A4	1.7832	1.65613	2.02022	0.313838	1.22111	-0.834536	0.366331	1.63215	0.315575	1.29046	1.05911	0.517266	0.945071	890				1.58638		0.236307	0.986921	0.103057														9	8	8	47.9	43.6	43.6	26.845	0	21.555
A0A3Q7H3C5	Solyc07g005390	Aldedh domain-containing protein	GO:0016620	0	Solyc07g005390.3|Aldedh domain-containing protein|A0A3Q7H3C5	0.436682	0.92347	1.0268	0.928041	1.16258	1.91419	1.17531	0.661124	0.437445	1.24395	0.678439	0.72453	0.942714	891				-0.539286		0.426911	0.508367	0.310194														12	12	12	37.3	37.3	37.3	53.115	0	52.556
A0A3Q7J5Z9	Solyc12g017570	Guanosine nucleotide diphosphate dissociation inhibitor	GO:0005093; GO:0007264; GO:0015031	protein transport [GO:0015031]; small GTPase mediated signal transduction [GO:0007264]	Solyc12g017570.2|Guanosine nucleotide diphosphate dissociation inhibitor|A0A3Q7J5Z9	0.644474	1.08567	1.19153	0.458135	0.734294	1.06359	-0.265875	1.56001	0.563002	1.14842	1.38328	1.73398	0.941708	892				0.221885		0.440113	0.488846	0.324455														19	4	4	47.5	13.3	13.3	49.716	0	18.475
A0A3Q7JCM7	Solyc10g054910	Peptidyl-prolyl cis-trans isomerase (PPIase) (EC 5.2.1.8)	GO:0003755; GO:0006457	protein folding [GO:0006457]	Solyc10g054910.1|Peptidyl-prolyl cis-trans isomerase (PPIase) (EC 5.2.1.8)|A0A3Q7JCM7	2.35397	-0.198676	2.59334	-3.99928	0.118857	3.35056	1.89518	-0.0415926	0.85253	1.21089	0.76488	2.39952	0.941682	893				1.7595		0.799968	0.135588	0.731833														6	2	2	29.7	12.8	12.8	17.873	0.00071301	4.5469
A0A3Q7J0J3	Solyc11g069880	Uncharacterized protein	0	0	Solyc11g069880.2|Uncharacterized protein|A0A3Q7J0J3	-2.24202	-1.14877	-1.5305	-3.82415	-2.69684	-3.04512	-2.97577	-4.13282	-4.07232	-0.717315	-1.78448	-1.43374	-2.46699	2033			1	1.54827		0.0569655	2.6191	0.00240379	+		1.54387	0.0285842	0.00605405	+		2.10383	0.00787362	0.0131667	+	-2.41512		3	3	3	13.1	13.1	13.1	42.783	0	15.576
A0A3Q7IZ93	Solyc11g068400	Uncharacterized protein	GO:0005750; GO:0006122	mitochondrial electron transport, ubiquinol to cytochrome c [GO:0006122]	Solyc11g068400.2|Uncharacterized protein|A0A3Q7IZ93	0.297462	1.97255	2.15582	0.980508	1.55328	0.448601	0.0654373	1.00013	0.884895	-0.134572	1.8011	0.168145	0.93278	895				0.481145		0.661497	0.243356	0.571011														3	3	3	36.1	36.1	36.1	8.0481	0	18.481
A0A3Q7IYN3	Solyc11g065930	FAD-binding PCMH-type domain-containing protein	GO:0005506; GO:0016491; GO:0051537; GO:0071949	0	Solyc11g065930.2|FAD-binding PCMH-type domain-containing protein|A0A3Q7IYN3	1.06267	1.26855	1.5737	0.406325	0.594878	-0.294167	0.159243	1.12828	1.15712	1.29548	1.68672	1.12284	0.930138	896				1.06596		0.15242	1.46537	0.0342473														30	30	26	28.3	28.3	24.1	142.82	0	86.135
A0A3Q7GC79	Solyc03g096640	Uncharacterized protein	GO:0016491	0	Solyc03g096640.3|Uncharacterized protein|A0A3Q7GC79	1.85151	1.26877	1.17869	1.54644	1.39638	0.986101	1.68299	-0.0118628	0.976528	0.338569	0.138623	-0.202134	0.929216	897				0.123348		0.17233	1.36509	0.0431426														5	5	5	20.4	20.4	20.4	29.663	0	10.656
A0A3Q7H7C0	Solyc07g007260	CarbpepA_inh domain-containing protein	GO:0004866	0	Solyc07g007260.3|CarbpepA_inh domain-containing protein|A0A3Q7H7C0	-5.67129	3.05842	3.72002	4.36858	-5.15714	4.00729	-4.57375	-4.46089	3.90477	5.12595	3.5092	3.31816	0.92911	898				-0.703862		0.618423	0.284909	0.518909														2	2	2	24.2	24.2	24.2	7.2563	0	178.71
A0A3Q7HUE5	Solyc08g077920	Isocitrate dehydrogenase [NAD] subunit, mitochondrial	GO:0000287; GO:0004449; GO:0005739; GO:0006099; GO:0051287	tricarboxylic acid cycle [GO:0006099]	Solyc08g077920.3|Isocitrate dehydrogenase [NAD] subunit, mitochondrial|A0A3Q7HUE5	0.272175	1.10319	1.38805	0.734954	0.653562	0.233412	1.61761	0.690232	1.2091	1.22455	1.11182	0.858171	0.924734	899				0.380494		0.431617	0.500508	0.315858														14	14	14	39.5	39.5	39.5	79.232	0	58.149
A0A3Q7HU84	Solyc08g077510	XendoU domain-containing protein	GO:0004521	0	Solyc08g077510.3|XendoU domain-containing protein|A0A3Q7HU84	0.502249	0.616343	1.71317	1.72162	1.48828	1.07587	1.62451	1.04132	0.870657	0.582505	-0.492961	0.336585	0.923346	900				-0.484672		0.190427	1.19056	0.0644829														10	10	10	27.3	27.3	27.3	49.762	0	36.811
A0A3Q7IQ99	Solyc11g006070	Peptidyl-prolyl cis-trans isomerase (PPIase) (EC 5.2.1.8)	GO:0003755; GO:0006457	protein folding [GO:0006457]	Solyc11g006070.2|Peptidyl-prolyl cis-trans isomerase (PPIase) (EC 5.2.1.8)|A0A3Q7IQ99	0.516796	1.30106	1.0771	0.712829	0.610284	1.33336	0.6192	0.322597	0.901867	0.950183	1.28084	1.44043	0.922212	901				0.0794942		0.376322	0.589366	0.257415														6	6	6	49.7	49.7	49.7	18.86	0	26.621
A0A3Q7FN48	Solyc03g083390	CS domain-containing protein	0	0	Solyc03g083390.3|CS domain-containing protein|A0A3Q7FN48	1.01401	0.923606	1.48364	1.47928	0.898227	-1.01661	0.442163	1.18163	1.32813	1.27037	0.789287	1.24787	0.920134	902				0.686782		0.731359	0.190576	0.644799														9	9	9	35.8	35.8	35.8	33.59	0	25.156
A0A3Q7FJL7	Solyc03g078290	Uncharacterized protein	GO:0003723; GO:0003735; GO:0005840; GO:0006412	translation [GO:0006412]	Solyc03g078290.3|Uncharacterized protein|A0A3Q7FJL7	0.706829	0.382937	0.420729	1.45028	0.96174	1.42642	1.44009	1.07672	0.670679	0.868672	0.858891	0.739532	0.91696	903				-0.775982		0.146312	1.53701	0.0290398														10	3	3	57.9	27.6	27.6	17.523	0	16.113
B6C9K4	B6C9K4	Phosphoinositide phospholipase C (EC 3.1.4.11)	GO:0004435; GO:0016042; GO:0035556	intracellular signal transduction [GO:0035556]; lipid catabolic process [GO:0016042]	|Phosphoinositide phospholipase C (EC 3.1.4.11)|B6C9K4	0.8647	1.65777	1.85104	-0.250623	0.773461	-0.153969	0.936728	1.67774	0.350172	1.0552	1.41644	0.816972	0.916303	904				1.33488		0.200699	1.134	0.0734519														16	16	15	33.5	33.5	32.1	63.782	0	57.517
A0A3Q7FAU0	Solyc02g088700	Uncharacterized protein	GO:0004222; GO:0046872	0	Solyc02g088700.3|Uncharacterized protein|A0A3Q7FAU0	1.4303	1.16582	1.67131	-0.0367212	0.913886	-0.307486	1.67168	-0.212865	1.03592	1.6163	0.97107	0.971457	0.907555	905				1.23258		0.292401	0.797491	0.159408														11	11	11	38.7	38.7	38.7	43.535	0	50.43
A0A3Q7FSD7	Solyc03g115980	Uncharacterized protein	GO:0015979; GO:0015995; GO:0016628; GO:0045550	chlorophyll biosynthetic process [GO:0015995]; photosynthesis [GO:0015979]	Solyc03g115980.1|Uncharacterized protein|A0A3Q7FSD7	1.51866	0.852946	0.988461	1.03669	1.29568	1.32211	0.0651302	0.464854	0.930113	1.26907	0.929111	0.191201	0.905335	906				-0.0981385		0.307323	0.738342	0.182666														12	12	12	27.8	27.8	27.8	51.334	0	97.464
A0A3Q7FJZ3	Solyc02g063090	Uncharacterized protein	GO:0005524; GO:0005737; GO:0006457; GO:0051082	protein folding [GO:0006457]	Solyc02g063090.3|Uncharacterized protein|A0A3Q7FJZ3	1.13813	0.622642	0.738506	1.48276	0.87766	0.913712	0.786535	1.14551	0.375443	1.16924	0.837678	0.766473	0.904524	907				-0.258286		0.711088	0.203959	0.625232														14	14	2	36.3	36.3	7.5	58.855	0	126.79
A0A3Q7H8W1	Solyc07g016170	Uncharacterized protein	GO:0005524; GO:0005534	0	Solyc07g016170.3|Uncharacterized protein|A0A3Q7H8W1	1.49121	1.10822	1.57661	-0.249101	1.13434	-0.152849	0.700539	1.42535	1.34182	0.68047	0.835317	0.926463	0.901533	908				1.14788		0.192124	1.17992	0.0660812														27	27	23	38.6	38.6	35.6	109.89	0	159.45
A0A3Q7EPT7	Solyc01g102940	Methionine S-methyltransferase	GO:0008168; GO:0009058; GO:0030170	biosynthetic process [GO:0009058]	Solyc01g102940.3|Methionine S-methyltransferase|A0A3Q7EPT7	0.990528	1.028	1.19051	1.33794	0.897357	1.17499	0.726784	0.764428	0.331982	0.69576	0.747611	0.930348	0.901353	909				-0.067083		0.137806	1.61029	0.0245309														19	19	19	21.1	21.1	21.1	121.24	0	159.96
A0A3Q7G7D3	Solyc04g080260	Uncharacterized protein	GO:0004553; GO:0005975	carbohydrate metabolic process [GO:0005975]	Solyc04g080260.3|Uncharacterized protein|A0A3Q7G7D3	-0.245378	-1.56091	-2.16355	1.93175	1.62737	1.57996	1.7684	1.42674	1.44344	1.91808	1.63335	1.45621	0.901287	910			4	-3.03631		0.0382857	3.6442	0.000226881	+		2.20458	0.00624339	0	+		0.284159	0.519806	0.573857		-0.123019		3	3	3	11.3	11.3	11.3	47.196	0	15.435
A0A3Q7I4X2	Solyc09g061440	Uncharacterized protein	0	0	Solyc09g061440.3|Uncharacterized protein|A0A3Q7I4X2	0.35261	0.978583	1.24341	0.287868	0.781547	0.205158	0.697409	1.29941	1.26207	1.36675	1.50314	0.801343	0.898275	911				0.433343		0.25919	0.913335	0.122086														5	5	5	21.7	21.7	21.7	22.276	0	15.148
Q84T86	Solyc05g056295	Biotin carboxyl carrier protein of acetyl-CoA carboxylase	GO:0003989; GO:0006633; GO:0009317; GO:0009507	fatty acid biosynthetic process [GO:0006633]	Solyc05g056295.1|Biotin carboxyl carrier protein of acetyl-CoA carboxylase|Q84T86	1.22838	0.0663309	0.273643	-0.154328	0.892158	1.64598	1.01322	0.658072	0.8563	1.81439	1.21777	1.26127	0.897765	912				-0.27182		0.451761	0.47141	0.337746														4	4	4	31.9	31.9	31.9	30.147	0	36.87
A0A3Q7JC72	Solyc12g056800	GFO_IDH_MocA domain-containing protein	GO:0016491	0	Solyc12g056800.2|GFO_IDH_MocA domain-containing protein|A0A3Q7JC72	1.35722	0.680804	1.14014	0.675509	0.458705	1.62561	0.898085	1.32529	0.29113	1.32538	0.315001	0.675614	0.897374	913				0.139449		0.932152	0.0415631	0.908734														9	9	8	32.5	32.5	30.3	39.653	0	23.632
A0A3Q7HM51	Solyc08g016170	PKS_KS domain-containing protein	GO:0006633; GO:0016747	fatty acid biosynthetic process [GO:0006633]	Solyc08g016170.3|PKS_KS domain-containing protein|A0A3Q7HM51	1.29848	1.00428	1.27094	0.849702	0.548715	0.747395	0.984417	0.888783	1.10019	0.524503	1.43472	0.113627	0.897146	914				0.475962		0.448793	0.47638	0.333903														9	8	8	22	22	22	50.018	0	25.385
A0A3Q7GHE2	Solyc05g018590	AAA domain-containing protein	GO:0005524; GO:0005737; GO:0016787; GO:0030163	protein catabolic process [GO:0030163]	Solyc05g018590.3|AAA domain-containing protein|A0A3Q7GHE2	0.893341	0.632876	1.5281	1.2659	0.383996	0.599442	1.21297	1.22072	0.744633	0.222997	0.702323	1.33368	0.895082	915				0.268325		0.812404	0.125936	0.74828														13	12	2	36.5	33.6	1.9	47.145	0	39.931
A0A3Q7GXG0	Solyc06g066800	Uncharacterized protein	0	0	Solyc06g066800.2|Uncharacterized protein|A0A3Q7GXG0	1.36508	1.09874	1.62915	1.86097	1.04023	0.90057	0.656366	0.580848	-0.119303	0.163215	1.26733	0.249917	0.891092	916				0.0970659		0.205208	1.10675	0.0782069														6	6	5	25.3	25.3	20.8	28.606	0	19.492
A0A3Q7IY72	Solyc09g057650	40S ribosomal protein S8	GO:0003735; GO:0005840; GO:0006412	translation [GO:0006412]	Solyc09g057650.3|40S ribosomal protein S8|A0A3Q7IY72	0.808552	0.789626	0.971758	1.51319	0.686658	1.07759	1.13685	0.379289	0.799627	1.2187	0.711724	0.584388	0.889829	917				-0.235834		0.75128	0.17387	0.670085														7	3	3	34.7	14	14	25.073	0	12.623
A0A3Q7H0E4	Solyc06g069020	Uncharacterized protein	GO:0005525	0	Solyc06g069020.3|Uncharacterized protein|A0A3Q7H0E4	-0.201366	2.01689	1.53902	0.00326633	1.11155	0.973143	0.152832	1.6958	1.31773	0.422326	1.62862	-0.0017252	0.888174	918				0.422194		0.920224	0.0512145	0.888762														7	7	7	22.2	22.2	22.2	31.509	0	21.359
A0A3Q7JI81	Solyc11g007690	Pyruvate kinase (EC 2.7.1.40)	GO:0000287; GO:0004743; GO:0016301; GO:0030955	0	Solyc11g007690.2|Pyruvate kinase (EC 2.7.1.40)|A0A3Q7JI81	2.31539	1.10355	1.27431	0.21848	1.09418	1.17067	1.05551	1.13988	0.767776	-0.970832	0.457206	0.931308	0.879785	919				0.736639		0.280031	0.839653	0.14466														13	10	9	44.4	35.6	32.6	41.456	0	66.34
A0A3Q7IZR8	Solyc11g066680	Uncharacterized protein	GO:0016758	0	Solyc11g066680.2|Uncharacterized protein|A0A3Q7IZR8	1.36732	0.0718889	0.971361	-0.844211	1.2667	-0.0827751	2.14244	1.0568	1.40422	1.26797	0.986585	0.931048	0.878278	920				0.690287		0.297313	0.778699	0.166457														17	17	17	25.3	25.3	25.3	100.26	0	50.33
A0A3Q7FU38	Solyc03g117740	Uncharacterized protein	0	0	Solyc03g117740.3|Uncharacterized protein|A0A3Q7FU38	0.859886	0.331704	-0.135923	0.825139	0.663369	1.96556	1.19638	0.41635	1.7734	0.957477	1.15497	0.508931	0.876437	921				-0.799468		0.468631	0.450755	0.354197														11	11	11	39.4	39.4	39.4	32.853	0	37.604
A0A3Q7H4V0	Solyc06g083340	Uncharacterized protein	0	0	Solyc06g083340.3|Uncharacterized protein|A0A3Q7H4V0	1.2027	0.957349	2.02606	2.06458	1.72301	1.57376	0.841742	1.58253	0.111696	-0.265315	-0.977448	-0.36329	0.873114	922			3	-0.391745		0.052507	2.55746	0.0027704	+		0.480243	0.330946	0.242854			1.34633	0.0450471	0.0720606		1.38067		3	3	3	72.3	72.3	72.3	5.4251	0	8.9312
A0A3Q7FD98	Solyc01g108880	Fe2OG dioxygenase domain-containing protein	GO:0016491; GO:0046872	0	Solyc01g108880.3|Fe2OG dioxygenase domain-containing protein|A0A3Q7FD98	1.06092	1.43352	2.01276	-1.36616	1.55008	-1.1031	1.39433	2.06167	0.0382729	1.26967	1.38629	0.699998	0.869855	923				1.8088		0.330086	0.687846	0.205189														8	8	8	26.1	26.1	26.1	45.481	0	29.727
A0A3Q7GX01	Solyc04g053120	4-alpha-glucanotransferase (EC 2.4.1.25) (Amylomaltase) (Disproportionating enzyme)	GO:0004134; GO:0102500	0	Solyc04g053120.3|4-alpha-glucanotransferase (EC 2.4.1.25) (Amylomaltase) (Disproportionating enzyme)|A0A3Q7GX01	0.855499	0.168874	0.165953	1.40416	1.39874	1.30025	1.17551	0.948155	0.660004	0.826192	0.452418	1.04903	0.867066	924				-0.970942		0.117852	1.73131	0.0185649														12	12	12	29.9	29.9	29.9	64.601	0	39.893
A0A3Q7J5Z0	Solyc12g017515	Uncharacterized protein	GO:0009269	response to desiccation [GO:0009269]	Solyc12g017515.1|Uncharacterized protein|A0A3Q7J5Z0	-4.44933	2.04292	1.87428	-2.74306	0.945472	1.44753	2.14098	1.93048	0.983751	2.1665	2.65934	1.33377	0.861052	925				-0.0606902		0.6118	0.291993	0.510513														3	2	2	13.3	6.1	6.1	32.717	0	5.6952
A0A3Q7GD89	Solyc05g013990	T-complex protein 1 subunit epsilon	GO:0005524; GO:0005737; GO:0006457; GO:0051082	protein folding [GO:0006457]	Solyc05g013990.3|T-complex protein 1 subunit epsilon|A0A3Q7GD89	0.969414	0.902093	1.00938	1.73919	0.896558	1.31795	0.934381	1.15439	-0.594402	0.354619	0.706134	0.901359	0.857589	926				-0.357601		0.44072	0.487722	0.325296														13	13	13	30.5	30.5	30.5	59.167	0	55.71
A0A3Q7EUQ6	Solyc01g111630	Uncharacterized protein	GO:0016616; GO:0051287	0	Solyc01g111630.3|Uncharacterized protein|A0A3Q7EUQ6	0.707085	1.21332	0.761089	1.13927	0.373963	2.83495	1.47585	0.425719	1.47024	-0.313243	0.622163	-0.426024	0.857033	927				-0.555563		0.3069	0.741093	0.181513														19	19	19	67.1	67.1	67.1	42.258	0	63.506
O65820	O65820	Histone H1	GO:0000786; GO:0003690; GO:0005634; GO:0006334; GO:0006355; GO:0016584; GO:0030261; GO:0031492; GO:0031936; GO:0045910	chromosome condensation [GO:0030261]; negative regulation of chromatin silencing [GO:0031936]; negative regulation of DNA recombination [GO:0045910]; nucleosome assembly [GO:0006334]; nucleosome positioning [GO:0016584]; regulation of transcription, DNA-templated [GO:0006355]	|Histone H1|O65820	1.11144	1.68867	1.79657	1.70658	0.617661	-2.19926	1.00128	0.615197	1.23365	0.833257	1.10121	0.72976	0.853002	928				1.49056		0.537776	0.372204	0.42442														4	4	4	21.4	21.4	21.4	28.8	0	22.076
A0A3Q7H399	Solyc06g074430	Uncharacterized protein	0	0	Solyc06g074430.3|Uncharacterized protein|A0A3Q7H399	0.885761	-0.164355	0.104414	1.35257	1.2399	1.84466	1.23457	0.691453	0.73563	1.11446	1.55102	-0.383349	0.850562	929				-1.20377		0.327965	0.693025	0.202757														4	3	3	44.2	33.7	33.7	10.355	0	14.135
A0A3Q7GCB1	Solyc05g012110	Probable 6-phosphogluconolactonase	GO:0005975; GO:0006098; GO:0017057	carbohydrate metabolic process [GO:0005975]; pentose-phosphate shunt [GO:0006098]	Solyc05g012110.3|Probable 6-phosphogluconolactonase|A0A3Q7GCB1	2.18017	0.254392	0.601194	0.951268	1.1368	-0.178637	1.11219	1.43084	0.971178	0.23659	0.345195	1.10923	0.845868	930				0.375442		0.741585	0.182213	0.657335														6	6	6	25.6	25.6	25.6	29.064	0	29.865
A0A3Q7HZ04	Solyc06g084440	MPN domain-containing protein	0	0	Solyc06g084440.3|MPN domain-containing protein|A0A3Q7HZ04	0.901894	0.959739	1.24055	0.584977	0.572686	0.154305	-0.0260105	1.29715	0.52537	1.30802	1.06964	1.53285	0.84343	931				0.596738		0.210181	1.08136	0.0829171														11	11	11	38	38	38	46.136	0	55.359
A0A3Q7EXW0	Solyc02g021560	Uncharacterized protein	GO:0003723	0	Solyc02g021560.3|Uncharacterized protein|A0A3Q7EXW0	1.26125	0.401143	1.04306	0.0387659	1.13739	0.710247	0.434898	1.83306	0.27603	1.76088	-0.0927725	1.31533	0.843274	932				0.273019		0.952166	0.0279142	0.937747														5	5	5	11.8	11.8	11.8	47.428	0	16.44
A0A3Q7HHB8	Solyc07g062700	Uncharacterized protein	GO:0005509; GO:0016021; GO:0055085	transmembrane transport [GO:0055085]	Solyc07g062700.3|Uncharacterized protein|A0A3Q7HHB8	-0.12915	0.678727	1.05993	1.2246	0.77275	-0.429783	1.77631	1.1446	1.02418	-0.311009	2.05781	1.16686	0.836318	933				0.0139805		0.695165	0.217127	0.606559														6	6	6	12.9	12.9	12.9	63.909	0	41.284
A0A3Q7HVI2	Solyc06g073330	Lysine--tRNA ligase (EC 6.1.1.6) (Lysyl-tRNA synthetase)	GO:0003676; GO:0004824; GO:0005524; GO:0005737; GO:0006430	lysyl-tRNA aminoacylation [GO:0006430]	Solyc06g073330.3|Lysine--tRNA ligase (EC 6.1.1.6) (Lysyl-tRNA synthetase)|A0A3Q7HVI2	0.998301	1.02319	1.18768	0.739701	1.13477	0.544355	1.18971	1.16129	0.263594	1.00795	0.285413	0.407451	0.828617	934				0.263448		0.557576	0.346494	0.450304														13	13	13	22.2	22.2	22.2	70.906	0	41.455
A0A3Q7G9B3	Solyc04g076880	Uncharacterized protein	GO:0004612; GO:0005524; GO:0006094	gluconeogenesis [GO:0006094]	Solyc04g076880.3|Uncharacterized protein|A0A3Q7G9B3	0.0513477	1.0853	0.944092	1.73834	1.41592	1.14176	0.41608	0.977593	0.32185	0.477921	0.863791	0.410842	0.820403	935				-0.738426		0.198819	1.14438	0.0717159														18	18	18	37	37	37	73.464	0	112.84
A0A3Q7HRQ8	Solyc08g076480	PAP_fibrillin domain-containing protein	0	0	Solyc08g076480.3|PAP_fibrillin domain-containing protein|A0A3Q7HRQ8	1.10935	0.98772	1.37927	0.355924	1.10066	-1.24759	0.878393	1.10082	1.13889	1.12275	0.981729	0.898492	0.817201	936				1.08912		0.31737	0.717154	0.191799														4	4	4	18.3	18.3	18.3	37.477	0	16.587
A0A3Q7IH80	Solyc10g054780	Abhydrolase_3 domain-containing protein	GO:0016787	0	Solyc10g054780.2|Abhydrolase_3 domain-containing protein|A0A3Q7IH80	0.916046	1.02217	1.49456	0.970117	0.845889	0.439651	0.236479	0.550059	0.74048	0.465032	1.46872	0.570424	0.809969	937				0.392374		0.40062	0.551594	0.280806														9	9	9	33.2	33.2	33.2	39.038	0	40.166
A0A3Q7EU63	Solyc01g111510	PEROXIDASE_4 domain-containing protein	GO:0004601; GO:0006979; GO:0016021; GO:0020037	response to oxidative stress [GO:0006979]	Solyc01g111510.3|PEROXIDASE_4 domain-containing protein|A0A3Q7EU63	1.08984	1.62602	1.72745	-1.34457	0.930511	-0.269258	0.343344	1.06732	0.829554	1.44437	1.44478	0.809319	0.808224	938				1.70888		0.176162	1.30039	0.0500733														10	10	8	39.4	39.4	28.9	31.615	0	31.801
A0A3Q7IA85	Solyc09g092580	Uncharacterized protein	GO:0004497; GO:0005506; GO:0016705; GO:0020037	0	Solyc09g092580.3|Uncharacterized protein|A0A3Q7IA85	0.636805	0.64446	0.162527	0.194823	1.4431	-0.813725	0.669323	0.681111	1.02182	1.68051	2.05542	1.2893	0.805456	939				0.206531		0.227745	1.01239	0.0971883														11	11	8	25.3	25.3	18.2	57.009	0	36.074
A0A3Q7G1J0	Solyc04g015040	Peptidylprolyl isomerase (EC 5.2.1.8)	GO:0003755	0	Solyc04g015040.3|Peptidylprolyl isomerase (EC 5.2.1.8)|A0A3Q7G1J0	1.85975	0.102082	-0.444344	1.46025	0.332149	2.08203	1.73935	0.197042	2.06443	0.249955	-0.109864	0.114472	0.803942	940				-0.78565		0.432871	0.497733	0.317883														5	5	5	28.9	28.9	28.9	25.55	0	13.909
A0A3Q7FXP7	Solyc04g014510	Glutamine synthetase (EC 6.3.1.2)	GO:0004356; GO:0005524; GO:0006542	glutamine biosynthetic process [GO:0006542]	Solyc04g014510.3|Glutamine synthetase (EC 6.3.1.2)|A0A3Q7FXP7	1.61589	0.0501509	1.15686	2.07069	1.2109	2.12807	0.15139	-0.148019	-0.251986	0.223205	0.947877	0.467584	0.801884	941				-0.862251		0.105889	1.8748	0.0133414														11	6	6	36.8	30.3	30.3	39.21	0	115.28
A0A3Q7GST8	Solyc06g050590	Lipoyl-binding domain-containing protein	0	0	Solyc06g050590.3|Lipoyl-binding domain-containing protein|A0A3Q7GST8	0.568903	1.13125	0.090704	0.926471	0.933558	-0.0836353	0.719683	1.13036	0.258455	1.8025	1.30043	0.795962	0.797887	942				0.0048221		0.453306	0.468957	0.339659														8	8	8	47.2	47.2	47.2	30.166	0	35.211
Q01413	Solyc01g059965	Glucan endo-1,3-beta-glucosidase B (EC 3.2.1.39) ((1->3)-beta-glucan endohydrolase B) ((1->3)-beta-glucanase B) (Basic beta-1,3-glucanase) (Beta-1,3-endoglucanase B)	GO:0005773; GO:0005975; GO:0006952; GO:0042973; GO:0046658	carbohydrate metabolic process [GO:0005975]; defense response [GO:0006952]	Solyc01g059965.1|Glucan endo-1,3-beta-glucosidase B (EC 3.2.1.39) ((1->3)-beta-glucan endohydrolase B) ((1->3)-beta-glucanase B) (Basic beta-1,3-glucanase) (Beta-1,3-endoglucanase B)|Q01413	-1.4746	3.70405	2.66008	-2.28684	0.929481	-1.60974	2.2531	0.383746	1.92445	1.36806	0.18707	1.52719	0.797171	943				2.61887		0.40667	0.541627	0.287324														8	8	8	39.2	39.2	39.2	39.719	0	82.799
A0A3Q7EL18	Solyc01g091050	Pectinesterase (EC 3.1.1.11)	GO:0004857; GO:0005576; GO:0005618; GO:0030599; GO:0042545; GO:0045330; GO:0045490	cell wall modification [GO:0042545]; pectin catabolic process [GO:0045490]	Solyc01g091050.3|Pectinesterase (EC 3.1.1.11)|A0A3Q7EL18	0.412825	0.81146	0.916273	1.62108	1.38127	0.157946	-2.28873	1.26749	1.29434	0.795838	1.43029	1.72481	0.793741	944				-0.339914		0.693205	0.21932	0.603504														10	9	9	23.9	23.9	23.9	56.774	0	30.541
A0A3Q7HQA3	Solyc08g065220	Glycine cleavage system P protein (EC 1.4.4.2)	GO:0004375; GO:0005739; GO:0006546	glycine catabolic process [GO:0006546]	Solyc08g065220.3|Glycine cleavage system P protein (EC 1.4.4.2)|A0A3Q7HQA3	-0.00605583	1.26416	0.336592	0.901874	0.328061	2.38575	2.10013	-0.272475	2.22467	0.0591497	0.096839	0.0890875	0.792314	945				-0.673663		0.486812	0.428952	0.372433														23	23	23	28.8	28.8	28.8	113.07	0	108.62
A0A3Q7ISL4	Solyc11g013440	Eukaryotic translation initiation factor 3 subunit F (eIF3f) (eIF-3-epsilon)	GO:0001732; GO:0003743; GO:0005852; GO:0016282; GO:0031369; GO:0033290	formation of cytoplasmic translation initiation complex [GO:0001732]	Solyc11g013440.2|Eukaryotic translation initiation factor 3 subunit F (eIF3f) (eIF-3-epsilon)|A0A3Q7ISL4	2.00794	0.690013	0.459265	1.45573	0.130082	0.866533	0.466259	0.988555	0.60495	1.02181	0.203443	0.601932	0.791377	946				0.234958		0.858767	0.0938346	0.805685														7	7	7	33.3	33.3	33.3	31.386	0	20.347
A0A3Q7FCM3	Solyc02g091100	Uncharacterized protein	GO:0000287; GO:0003824; GO:0030976	0	Solyc02g091100.3|Uncharacterized protein|A0A3Q7FCM3	0.902304	1.02674	1.13514	0.72326	0.799644	0.835552	0.726065	1.02737	0.237871	0.367875	1.0802	0.581944	0.786997	947				0.235241		0.531048	0.380363	0.416521														13	13	13	30.8	30.8	30.8	61.633	0	46.97
A0A3Q7J2Q4	Solyc09g084460	Uncharacterized protein	GO:0004867; GO:0009611	response to wounding [GO:0009611]	Solyc09g084460.3|Uncharacterized protein|A0A3Q7J2Q4	0.837887	-0.310979	0.653931	0.461202	0.87379	2.25029	-0.509062	1.52995	1.84406	0.999215	-2.18597	2.98235	0.785554	948				-0.80148		0.940741	0.0357614	0.920955														3	3	3	49.5	49.5	49.5	12.657	0	27.568
A0A3Q7J9P5	Solyc12g043000	Coatomer subunit beta'	GO:0000139; GO:0005198; GO:0006886; GO:0016192; GO:0030117; GO:0030663	intracellular protein transport [GO:0006886]; vesicle-mediated transport [GO:0016192]	Solyc12g043000.2|Coatomer subunit beta'|A0A3Q7J9P5	0.489199	0.32655	2.81389	0.754695	0.748448	0.512636	0.675873	0.534289	0.0365162	0.952868	1.10334	0.474288	0.785217	949				0.537954		0.711444	0.203626	0.625712														13	13	3	17.7	17.7	5	99.167	0	87.375
A0A3Q7ISW6	Solyc11g012160	Fumarylacetoacetase (EC 3.7.1.2) (Fumarylacetoacetate hydrolase)	GO:0004334; GO:0006559; GO:0006572; GO:0046872	L-phenylalanine catabolic process [GO:0006559]; tyrosine catabolic process [GO:0006572]	Solyc11g012160.2|Fumarylacetoacetase (EC 3.7.1.2) (Fumarylacetoacetate hydrolase)|A0A3Q7ISW6	1.26899	1.08761	1.55889	0.505811	1.11187	-0.0986118	-0.0419025	1.19539	0.577513	1.64932	0.18398	0.411901	0.784229	950				0.798806		0.516882	0.39419	0.403469														4	4	4	12.1	12.1	12.1	45.988	0	13.468
A0A3Q7F2A0	Solyc02g071170	Coatomer subunit zeta	GO:0000139; GO:0006890; GO:0015031; GO:0030126	protein transport [GO:0015031]; retrograde vesicle-mediated transport, Golgi to endoplasmic reticulum [GO:0006890]	Solyc02g071170.3|Coatomer subunit zeta|A0A3Q7F2A0	1.39477	0.935662	1.97001	2.00832	0.587699	1.77388	2.07318	1.5134	0.860012	-5.4489	-0.0580873	1.67892	0.774072	951				-0.0231511		0.406454	0.539249	0.288902														3	3	3	20.3	20.3	20.3	19.368	0	28.343
A0A3Q7GZ89	Solyc06g066060	Uncharacterized protein	GO:0003676; GO:0005524	0	Solyc06g066060.3|Uncharacterized protein|A0A3Q7GZ89	0.019125	0.546857	1.44906	0.677348	0.365802	0.219759	0.623516	0.646628	1.12829	2.67345	0.554776	0.298001	0.766883	952				0.25071		0.768452	0.16075	0.690637														5	5	5	14.4	14.4	14.4	46.498	0	14.664
A0A3Q7GAZ9	Solyc04g080570	Uncharacterized protein	0	0	Solyc04g080570.3|Uncharacterized protein|A0A3Q7GAZ9	0.903847	1.43151	1.21172	1.34079	1.41432	0.735371	0.745941	0.204753	0.0743866	0.665246	0.206491	0.267509	0.766824	953				0.0188653		0.106605	1.83691	0.0145576														7	7	7	35.9	35.9	35.9	29.451	0	30.587
A0A3Q7GTM3	Solyc06g019170	Delta-1-pyrroline-5-carboxylate synthase [Includes: Glutamate 5-kinase (GK) (EC 2.7.2.11) (Gamma-glutamyl kinase); Gamma-glutamyl phosphate reductase (GPR) (EC 1.2.1.41) (Glutamate-5-semialdehyde dehydrogenase) (Glutamyl-gamma-semialdehyde dehydrogenase)]	GO:0004349; GO:0004350; GO:0005524; GO:0005737; GO:0055129	L-proline biosynthetic process [GO:0055129]	Solyc06g019170.3|Delta-1-pyrroline-5-carboxylate synthase [Includes: Glutamate 5-kinase (GK) (EC 2.7.2.11) (Gamma-glutamyl kinase); Gamma-glutamyl phosphate reductase (GPR) (EC 1.2.1.41) (Glutamate-5-semialdehyde dehydrogenase) (Glutamyl-gamma-semialdehyde dehydrogenase)]|A0A3Q7GTM3	1.61715	1.45551	1.48954	-0.145913	0.457276	-0.153679	1.75245	1.10743	0.760294	0.245072	0.210952	0.353929	0.762501	954			1	1.46817		0.0444571	2.97964	0.001048	+		2.67062	0.0021349	0	+		1.47769	0.0332897	0.0611228		0.93674		20	20	15	29.6	29.6	24.5	77.478	0	57.804
P54928	Solyc11g012410	Inositol monophosphatase 3 (IMP 3) (IMPase 3) (LeIMP3) (EC 3.1.3.25) (Inositol-1(or 4)-monophosphatase 3)	GO:0000287; GO:0006021; GO:0007165; GO:0008934; GO:0046854; GO:0046855; GO:0052832; GO:0052833; GO:0052834	inositol biosynthetic process [GO:0006021]; inositol phosphate dephosphorylation [GO:0046855]; phosphatidylinositol phosphorylation [GO:0046854]; signal transduction [GO:0007165]	Solyc11g012410.2|Inositol monophosphatase 3 (IMP 3) (IMPase 3) (LeIMP3) (EC 3.1.3.25) (Inositol-1(or 4)-monophosphatase 3)|P54928	0.252287	0.74013	0.93993	0.538615	1.29337	-0.00639343	1.53518	0.92579	0.0730915	0.616221	1.0302	1.19879	0.761435	955				0.0355857		0.890423	0.0721733	0.846889														8	8	7	40.3	40.3	36.9	29.054	0	31.164
A0A3Q7JR76	Solyc12g005720	Uncharacterized protein	0	0	Solyc12g005720.1|Uncharacterized protein|A0A3Q7JR76	-3.56177	0.32916	0.46139	-0.0899057	0.584275	-0.233393	0.477419	0.709664	1.63046	3.52566	2.94001	2.31264	0.757133	956				-1.01073		0.144193	1.55875	0.0276219														10	10	10	57.1	57.1	57.1	27.008	0	30.455
A0A3Q7HUP2	Solyc06g071870	Uncharacterized protein	GO:0003735; GO:0006412; GO:0015934	translation [GO:0006412]	Solyc06g071870.3|Uncharacterized protein|A0A3Q7HUP2	0.682884	0.738446	1.14546	2.50594	0.726142	1.25947	1.58327	1.50546	0.944191	-4.54016	0.939349	1.581	0.755955	957				-0.641589		0.566089	0.33838	0.458796														8	4	4	38.9	26.3	26.3	19.973	0	13.471
A0A3Q7FBU4	Solyc02g093310	Uncharacterized protein	GO:0006629; GO:0008081	lipid metabolic process [GO:0006629]	Solyc02g093310.3|Uncharacterized protein|A0A3Q7FBU4	0.649675	-0.767444	-0.887575	1.22379	1.73908	1.00358	0.157396	1.04762	1.2921	1.50523	0.970592	1.10514	0.753266	958				-1.65727		0.144362	1.5628	0.0273654														6	6	6	18.2	18.2	18.2	45.449	0	17.622
Q93YH0	Solyc01g100520	ATP-dependent Clp protease proteolytic subunit (EC 3.4.21.92)	GO:0004176; GO:0004252; GO:0006515; GO:0009368; GO:0051117	protein quality control for misfolded or incompletely synthesized proteins [GO:0006515]	Solyc01g100520.3|ATP-dependent Clp protease proteolytic subunit (EC 3.4.21.92)|Q93YH0	0.459547	0.897807	1.05131	0.175187	0.404624	1.31782	0.409718	0.596908	1.0424	0.976197	0.952001	0.732051	0.751297	959				0.170346		0.888489	0.0739105	0.843509														5	5	5	26.8	26.8	26.8	32.37	0	29.619
A0A3Q7HIQ5	Solyc06g006000	Uncharacterized protein	0	0	Solyc06g006000.3|Uncharacterized protein|A0A3Q7HIQ5	1.01732	1.52628	1.94945	1.40942	0.288146	-1.10751	0.835699	-0.788962	0.973553	0.315562	0.745097	1.85116	0.751268	960				1.301		0.461045	0.459551	0.347095														6	6	6	50.9	50.9	50.9	19.537	0	21.581
A0A3Q7GNU8	Solyc05g052280	Peroxidase (EC 1.11.1.7)	GO:0004601; GO:0005576; GO:0006979; GO:0020037; GO:0042744; GO:0046872	hydrogen peroxide catabolic process [GO:0042744]; response to oxidative stress [GO:0006979]	Solyc05g052280.3|Peroxidase (EC 1.11.1.7)|A0A3Q7GNU8	-3.38033	1.90389	-3.66206	4.42369	-1.75464	3.07153	-6.18945	3.4011	0.414368	4.65892	2.04137	4.03654	0.747077	961				-3.62636		0.397333	0.555386	0.278364														5	5	3	20.8	20.8	14	34.907	0	17.793
A0A3Q7JJ90	Solyc11g011470	Uncharacterized protein	GO:0008137; GO:0009055; GO:0016020; GO:0042773; GO:0051536	ATP synthesis coupled electron transport [GO:0042773]	Solyc11g011470.2|Uncharacterized protein|A0A3Q7JJ90	0.233622	1.17761	1.40295	0.981156	1.12116	0.441542	0.70175	0.39601	0.953779	0.733653	0.576072	0.243154	0.746872	962				0.0901098		0.701463	0.211063	0.615087														20	20	20	34.9	34.9	34.9	79.906	0	98.654
A0A3Q7GM59	Solyc05g053780	RRM domain-containing protein	GO:0003723	0	Solyc05g053780.3|RRM domain-containing protein|A0A3Q7GM59	0.885864	1.00402	2.31177	1.07301	0.347373	0.657597	0.702257	-0.0219851	0.784237	0.475318	-0.0900259	0.654662	0.732008	963				0.707893		0.281339	0.835191	0.146153														2	2	2	19.8	19.8	19.8	11.823	0	5.3658
A0A3Q7GXS6	Solyc06g062280	Thioredoxin-like_fold domain-containing protein	0	0	Solyc06g062280.3|Thioredoxin-like_fold domain-containing protein|A0A3Q7GXS6	0.823212	-0.633979	0.733896	0.376115	1.06196	-0.0317612	1.29649	0.945466	0.515867	1.16397	1.18923	1.31244	0.729409	964				-0.161063		0.337035	0.665902	0.215823														3	3	3	15.6	15.6	15.6	25.318	0	13.76
A0A3Q7GP46	Solyc06g007200	PPM-type phosphatase domain-containing protein	GO:0004721; GO:0046872	0	Solyc06g007200.3|PPM-type phosphatase domain-containing protein|A0A3Q7GP46	0.972456	0.465226	0.511715	1.5558	0.930474	0.887009	0.68749	0.587142	0.328205	0.597987	0.630662	0.527265	0.723453	965				-0.47463		0.198826	1.14664	0.0713443														8	4	4	12.3	7	7	75.721	0	27.766
Q8GTQ9	Q8GTQ9	Succinate--CoA ligase [ADP-forming] subunit alpha-1, mitochondrial (EC 6.2.1.5) (Succinyl-CoA synthetase subunit alpha-1) (SCS-alpha-1)	GO:0000166; GO:0004550; GO:0004775; GO:0005739; GO:0005829; GO:0006099; GO:0006104; GO:0006105; GO:0009142; GO:0048037	nucleoside triphosphate biosynthetic process [GO:0009142]; succinate metabolic process [GO:0006105]; succinyl-CoA metabolic process [GO:0006104]; tricarboxylic acid cycle [GO:0006099]	|Succinate--CoA ligase [ADP-forming] subunit alpha-1, mitochondrial (EC 6.2.1.5) (Succinyl-CoA synthetase subunit alpha-1) (SCS-alpha-1)|Q8GTQ9	0.132727	1.01861	1.20666	0.635766	0.298242	0.636446	0.519838	1.24001	0.743189	0.812436	0.946601	0.444285	0.719567	966				0.262513		0.822133	0.118845	0.760597														10	10	3	39.5	39.5	9.9	34.684	0	53.881
A0A3Q7IG81	Solyc10g047950	Uncharacterized protein	GO:0000287; GO:0004427; GO:0005737; GO:0006796	phosphate-containing compound metabolic process [GO:0006796]	Solyc10g047950.2|Uncharacterized protein|A0A3Q7IG81	1.05229	0.636649	-0.314838	0.187142	1.05326	1.13413	0.621523	0.899022	0.798693	0.736991	0.546861	1.27913	0.719238	967				-0.333479		0.815902	0.123429	0.752612														12	10	10	41.2	31.6	31.6	32.6	0	21.847
A0A3Q7G0J8	Solyc02g094440	Uncharacterized protein	GO:0016021	0	Solyc02g094440.3|Uncharacterized protein|A0A3Q7G0J8	-0.832434	0.484347	1.13859	0.947587	1.05957	1.0403	0.570482	0.48466	0.747387	0.628224	1.65307	0.664733	0.715542	968				-0.752316		0.514532	0.396789	0.401061														2	2	2	17.5	17.5	17.5	23.366	0	8.6748
A0A3Q7FKK5	Solyc03g082890	Uncharacterized protein	0	0	Solyc03g082890.3|Uncharacterized protein|A0A3Q7FKK5	1.54196	0.368361	1.34599	0.528825	0.468265	0.48102	0.739428	0.324128	1.28735	0.549058	0.414159	0.51707	0.713801	969				0.592734		0.403165	0.547824	0.283254														6	6	6	26.9	26.9	26.9	27.02	0	20.757
A0A3Q7JFF5	Solyc10g080440	C-CAP/cofactor C-like domain-containing protein	GO:0000902	cell morphogenesis [GO:0000902]	Solyc10g080440.2|C-CAP/cofactor C-like domain-containing protein|A0A3Q7JFF5	0.839195	0.206073	0.0849419	0.876178	1.0652	0.28669	0.74744	0.712293	0.791851	0.90595	0.876737	1.17268	0.713769	970				-0.365952		0.30476	0.755115	0.175746														8	8	8	19.2	19.2	19.2	62.07	0	23.608
A0A3Q7GZ46	Solyc04g071565	Thioredoxin domain-containing protein	GO:0005623; GO:0006662; GO:0015035; GO:0045454	cell redox homeostasis [GO:0045454]; glycerol ether metabolic process [GO:0006662]	Solyc04g071565.1|Thioredoxin domain-containing protein|A0A3Q7GZ46	-4.18505	0.740455	1.05914	0.705873	1.42247	1.84791	0.65308	0.801541	0.949711	1.79455	1.64732	1.1055	0.711875	971				-2.12057		0.418937	0.522939	0.299958														2	2	2	14.4	14.4	14.4	19.053	0	5.5177
A0A3Q7EHH5	Solyc01g079450	Peptidase_S9 domain-containing protein	GO:0008236	0	Solyc01g079450.3|Peptidase_S9 domain-containing protein|A0A3Q7EHH5	-0.0427361	-0.196988	0.108742	1.48789	1.06723	0.741501	0.701525	0.256093	1.02977	-0.31461	4.36304	-0.672193	0.710773	972				-1.14254		0.800274	0.134614	0.733477														15	15	15	23.8	23.8	23.8	108.99	0	49.447
A0A3Q7FAE2	Solyc02g086910	PPIase cyclophilin-type domain-containing protein	GO:0003755	0	Solyc02g086910.3|PPIase cyclophilin-type domain-containing protein|A0A3Q7FAE2	0.876692	0.392442	-0.309278	0.404572	0.989245	2.32574	1.76853	0.0388708	1.64824	0.0966749	0.378108	-0.0941267	0.709643	973	Carella et al 2016			-0.919901		0.367274	0.60378	0.249012														7	7	7	57.9	57.9	57.9	24.568	0	66.316
A0A3Q7J641	Solyc12g019890	X8 domain-containing protein	GO:0004553; GO:0005975	carbohydrate metabolic process [GO:0005975]	Solyc12g019890.2|X8 domain-containing protein|A0A3Q7J641	1.14485	-1.36405	-3.11422	2.19161	1.78072	1.71041	0.34713	0.865417	0.829702	2.00816	1.35745	0.743489	0.708389	974				-3.00539		0.177475	1.28886	0.0514214														6	6	6	18.1	18.1	18.1	52.351	0	26.874
A0A3Q7HTY9	Solyc08g076960	Uncharacterized protein	0	0	Solyc08g076960.1|Uncharacterized protein|A0A3Q7HTY9	1.42589	0.00232029	-1.27051	1.00386	1.33236	1.39528	-0.730629	1.15625	0.576483	1.55367	0.202119	1.81497	0.705173	975				-1.19127		0.475517	0.44233	0.361135														6	6	6	32	32	32	25.618	0	19.391
A0A3Q7HH10	Solyc05g054640	Transket_pyr domain-containing protein	GO:0004591; GO:0006099; GO:0030976	tricarboxylic acid cycle [GO:0006099]	Solyc05g054640.3|Transket_pyr domain-containing protein|A0A3Q7HH10	0.372532	1.05619	0.901108	0.826076	0.872092	0.855232	0.733107	0.422009	0.739744	0.667529	0.76357	0.249267	0.704872	976				-0.0745223		0.590916	0.313921	0.485377														18	18	12	23.9	23.9	17	95.855	0	43.307
Q2MII5	Q2MII5	30S ribosomal protein S4, chloroplastic	#N/A	#N/A	|30S ribosomal protein S4, chloroplastic|Q2MII5	1.36471	0.862485	0.382992	1.15704	0.553882	1.88478	1.05789	0.488509	1.75097	-0.972417	0.471217	-0.631604	0.697538	977				-0.328505		0.184526	1.25125	0.0560727														5	5	5	25.9	25.9	25.9	23.379	0	12.161
A0A3Q7GW26	Solyc06g065970	AAI domain-containing protein	0	0	Solyc06g065970.1|AAI domain-containing protein|A0A3Q7GW26	2.33744	-0.084878	0.917	0.387065	-3.89356	3.81352	-4.20417	2.1511	2.5503	0.116527	3.13615	1.05216	0.689886	978				0.95418		0.941057	0.0354781	0.921556														3	3	3	27	27	27	12.84	0	8.6835
A0A3Q7F2Y7	Solyc02g068900	GST C-terminal domain-containing protein	GO:0004364	0	Solyc02g068900.3|GST C-terminal domain-containing protein|A0A3Q7F2Y7	0.103693	0.4766	0.22192	1.18993	0.988803	0.599571	1.35617	1.26079	0.423414	1.04915	-0.680711	1.26526	0.687883	979				-0.658697		0.570082	0.333382	0.464106														8	8	8	27	27	27	41.019	0	25.562
A0A3Q7GM40	Solyc06g005710	NAD(P)-bd_dom domain-containing protein	0	0	Solyc06g005710.3|NAD(P)-bd_dom domain-containing protein|A0A3Q7GM40	-0.18615	0.979108	0.294399	1.00931	0.416677	2.19888	1.80004	0.413045	2.09563	0.498754	-0.570954	-0.704406	0.687027	980				-0.845834		0.223641	1.03415	0.0924384														13	13	13	28.8	28.8	28.8	52.986	0	95.648
A0A3Q7HC31	Solyc07g042620	Uncharacterized protein	GO:0006457; GO:0016272; GO:0051082	protein folding [GO:0006457]	Solyc07g042620.3|Uncharacterized protein|A0A3Q7HC31	0.336121	1.46983	0.636223	0.587346	0.967906	1.30854	0.9802	1.10926	-0.112061	-0.745423	0.283393	1.41248	0.686151	981				-0.140537		0.802705	0.13304	0.73614														6	6	6	43.4	43.4	43.4	14.788	0	16.62
A0A3Q7G242	Solyc03g006870	Uncharacterized protein	GO:0000287; GO:0005975; GO:0016868	carbohydrate metabolic process [GO:0005975]	Solyc03g006870.3|Uncharacterized protein|A0A3Q7G242	1.30017	0.375558	0.321898	0.569316	0.8884	0.836245	0.931551	0.561625	0.909777	0.849366	0.147111	0.529412	0.685036	982				-0.0987775		0.813459	0.125307	0.749364														11	11	11	21.4	21.4	21.4	68.734	0	36.466
A0A3Q7I868	Solyc09g084450	Uncharacterized protein	GO:0004867; GO:0009611	response to wounding [GO:0009611]	Solyc09g084450.3|Uncharacterized protein|A0A3Q7I868	-0.493029	0.851659	0.957804	0.759379	1.57273	-1.29238	-0.897671	0.782712	1.23724	1.32605	1.91809	1.48501	0.683967	983				0.0922327		0.546465	0.362164	0.434347														3	3	3	47.7	47.7	47.7	12.581	0	14.284
A0A3Q7IZ37	Solyc11g066250	Carboxypeptidase (EC 3.4.16.-)	GO:0004185	0	Solyc11g066250.2|Carboxypeptidase (EC 3.4.16.-)|A0A3Q7IZ37	-2.32926	1.33827	1.24211	1.13684	1.82463	0.724819	-0.615526	1.48664	0.760138	1.86042	1.33111	-0.570745	0.682454	984				-1.14505		0.827871	0.114341	0.768526														8	8	6	22.2	22.2	17.8	56.373	0	31.268
A0A3Q7EN40	Solyc01g098840	Mevalonate kinase (MK) (EC 2.7.1.36)	GO:0004496; GO:0005524; GO:0005737; GO:0016126; GO:0019287	isopentenyl diphosphate biosynthetic process, mevalonate pathway [GO:0019287]; sterol biosynthetic process [GO:0016126]	Solyc01g098840.3|Mevalonate kinase (MK) (EC 2.7.1.36)|A0A3Q7EN40	1.18504	0.252444	0.553759	0.322658	0.55586	0.465115	0.618454	0.799161	0.703804	1.20341	0.418899	1.09678	0.681282	985				0.215871		0.555042	0.350878	0.445781														4	4	4	18.6	18.6	18.6	41.518	0	12.856
A0A3Q7FQ43	Solyc03g097680	Pyruvate dehydrogenase E1 component subunit beta (EC 1.2.4.1)	GO:0004739; GO:0006086	acetyl-CoA biosynthetic process from pyruvate [GO:0006086]	Solyc03g097680.3|Pyruvate dehydrogenase E1 component subunit beta (EC 1.2.4.1)|A0A3Q7FQ43	0.736109	0.681224	0.671482	1.54443	0.886353	-0.377975	0.455315	0.440883	0.623449	0.782701	1.20084	0.485391	0.677517	986				0.0120033		0.929069	0.0441561	0.903325														4	2	2	36.8	15.2	15.2	13.397	0	5.5085
Q40164	Q40164	Ubiquitin	0	0	|Ubiquitin|Q40164	0.817148	-1.60003	0.0880833	1.80808	-0.370622	2.32243	0.721128	1.08686	-0.092144	1.00097	0.657796	1.66258	0.675189	987	Rodriguez-medina et al 2011;			-1.4849		0.457178	0.464433	0.343216														11	2	2	81.3	24.9	24.9	59.892	0	319.58
A0A3Q7FTM5	Solyc03g118020	Uncharacterized protein	GO:0046872	0	Solyc03g118020.3|Uncharacterized protein|A0A3Q7FTM5	0.809778	0.812722	0.534073	0.985183	0.93854	0.127981	0.149988	0.757026	0.596804	0.893327	0.436147	0.95365	0.666268	988				0.0349563		0.839986	0.105697	0.783977														31	31	12	22	22	9.8	183.13	0	132.08
A0A3Q7HXZ5	Solyc09g011450	PI31_Prot_N domain-containing protein	0	0	Solyc09g011450.3|PI31_Prot_N domain-containing protein|A0A3Q7HXZ5	1.28867	0.879973	0.26321	0.258533	1.07806	0.27919	0.574947	1.04652	0.225664	0.87593	0.472314	0.748778	0.665983	989				0.272023		0.907711	0.0603247	0.870313														4	4	4	13.8	13.8	13.8	34.738	0	10.309
A0A3Q7G5A7	Solyc04g051370	PCI domain-containing protein	GO:0005737	0	Solyc04g051370.3|PCI domain-containing protein|A0A3Q7G5A7	0.755648	0.693112	0.392111	1.35444	0.647489	0.78651	0.784678	0.901633	0.281576	0.234847	0.493606	0.604804	0.660871	990				-0.315857		0.405518	0.543503	0.286086														13	13	13	38.2	38.2	38.2	50.65	0	37.594
[truncated: 1,568 more rows]
[truncated: 47 more columns]

## Sheet: S2 Total Phloem GO Enrichmt
This tab contains the PANTHER enrichment output using the total phloem exudate protein profile. To replicate these findings and explore the data further, enter the PANTHER input column (A11) into http://geneontology.org/. Be sure to use GO SLIM terms, Fisher test, and Bonferroni correction. Ontologies selected for Figure 3 are highlighted in green. To observe the REVIGO reduced list, filter colum…
[truncated: 2,566 more rows]

[truncated: 5 more sheets: S3 C1 Enrichment, S4 C2 Enrichment, S5 C3 Enrichment, S6 C4 Enrichment, S7 C5 enrichment]
